# Supplementary material for: Transcriptional Landscape of Cotton Fiber Development and Its Alliance With Fiber-Associated Traits
Source: Front Plant Sci. 2022 Feb 24;13:811655. doi: 10.3389/fpls.2022.811655 (PMC8908376; doi:10.3389/fpls.2022.811655)
Supplement: Supplementary file 2 [file Table_2.XLSX]

## Sheet: Supplementary File 1
Supplementay File 1: - SRA accession number that were used in this study
SRP001603
SRP017061
SRP026301
SRP039385
SRP045952
SRP049330
SRP049496
SRP052863
SRP067881
SRP077051
SRP103692
SRP116606
SRP014583
SRP030288
SRP044705
SRP047509
SRP059804
SRP059947
SRP066073
SRP098944
SRP113405
SRP131251
SRP157738
SRP166405
SRP018356
SRP010021
SRP028590
SRP056184
SRP106390
SRP026618
SRP029380
SRP050874
SRP061688
SRP118279
SRP017168
SRP029330
SRP096799
SRP055046
SRP055709
SRR5056058

## Sheet: Supplementary File 2
Supplementay File 2 : Mapping Statistics of the Ovule and Fiber tissues (OF)
Tissue	Accession	Cultivar	Stage	End	Total Reads	Read length	Uniquely mapped read	Uniquely mapping %	Multiple mapping %
Fiber	SRP059947	CRI-49	10DPA	SE	23510636	124	19876492	84.54	98.54
Fiber	SRP052863	DP5690	8DPA	PE	20453319	196	18295981	89.45	98.28
Fiber	SRP059947	CRI-49	20DPA	SE	22092336	123	18815559	85.17	98.13
Fiber	SRP116606	69-6025-12	5DPA	PE	45671881	289	42818579	93.75	98.04
Fiber	SRP116606	69-6025-12	10DPA	PE	51630412	289	48369365	93.68	97.98
Fiber	SRP052863	DP5690	8DPA	PE	25056606	195	22270918	88.88	97.95
Fiber	SRP052863	DP5690	8DPA	PE	21231849	196	18936111	89.19	97.88
Fiber	SRP01603	Maxxa	10DPA	SE	12747121	73	8812121	69.13	97.61
Fiber	SRP045952	TM-1		PE	50774394	177	45635760	89.88	97.53
Fiber	SRP067881	MCBL	12DPA	PE	10641607	195	9496194	89.24	97.53
Fiber	SRP01603	TX-2094	10DPA	SE	12332547	74	8569395	69.49	97.5
Fiber	SRP049330	DP90	28DPA	PE	18948029	202	16752134	88.41	97.26
Fiber	SRP017061	TX2094	10DPA	SE	11158090	90	8156687	73.1	97.23
Fiber	SRP045952	TM-1		PE	50566567	177	45259353	89.5	97.09
Fiber	SRP01603	TX-2094	20DPA	SE	16398372	76	11471958	69.96	96.87
Fiber	SRP049330	DP90	28DPA	PE	20200229	202	17811650	88.18	96.86
Fiber	SRP026301	DP5690	8DPA	PE	77255791	194	69689027	90.21	96.78
Fiber	SRP049330	DP90	28DPA	PE	29226371	202	25738960	88.07	96.73
Fiber	SRP049330	DP90	28DPA	PE	17695744	202	15594499	88.13	96.69
Fiber	SRP026301	DP5690	8DPA	PE	70055642	194	62966454	89.88	96.65
Fiber	SRP049330	DP90	18DPA	PE	30550119	200	26755034	87.58	96.61
Fiber	SRP049330	DP90	18DPA	PE	31533513	202	27596857	87.52	96.45
Fiber	SRP045952	TM-1		PE	26067089	176	22728756	87.19	96.37
Fiber	SRP049330	DP90	18DPA	PE	30438853	202	26598595	87.38	96.34
Fiber	SRP077051	MCBL	20DPA	PE	43494316	195	38727317	89.04	96.3
Fiber	SRP017061	TX-2095	10DPA	SE	7057615	90	5266782	74.63	96.3
Fiber	SRP045952	TM-1		PE	29396873	175	25559484	86.95	96.26
Fiber	SRP049330	DP90	15DPA	PE	48494015	202	42392703	87.42	96.18
Fiber	SRP049330	DP90	28DPA	PE	37775870	202	33126689	87.69	96.17
Fiber	SRP049330	DP90	18DPA	PE	38163201	200	32820204	86	96.13
Fiber	SRP049330	DP90	28DPA	PE	32730618	202	28692423	87.66	96.03
Fiber	SRP045952	TM-1		PE	26843655	177	22619725	84.26	95.99
Fiber	SRP017061	Maxxa	10DPA	SE	14041265	90	10531344	75	95.94
Fiber	SRP049330	DP90	18DPA	PE	39276596	202	33727937	85.87	95.89
Fiber	SRP049330	DP90	21DPA	PE	43215756	202	37288468	86.28	95.87
Fiber	SRP049330	DP90	18DPA	PE	37853850	202	32482305	85.81	95.85
Fiber	SRP166405	TM-1	10DPA	PE	21657902	285	19897955	91.87	95.83
Fiber	SRR8090042	TM-1	10DPA	PE	21657902	285	19897955	91.87	95.83
Fiber	SRP067881	MCGL	12DPA	PE	10669985	195	9417719	88.26	95.78
Fiber	SRP045952	TM-1		PE	53389145	177	47197134	88.4	95.7
Fiber	SRP049330	DP90	21DPA	PE	43092480	202	37108057	86.11	95.69
Fiber	SRP049330	DP90	18DPA	PE	29227524	200	25545855	87.4	95.65
Fiber	SRP049330	DP90	28DPA	PE	34066948	202	29262245	85.9	95.64
Fiber	SRP049330	DP90	21DPA	PE	43057849	202	37050891	86.05	95.61
Fiber	SRP049330	DP90	28DPA	PE	34863301	202	29943144	85.89	95.61
Fiber	SRP049330	DP90	28DPA	PE	35316985	202	30308834	85.82	95.55
Fiber	SRP049330	DP90	15DPA	PE	27051643	202	23283634	86.07	95.52
Fiber	SRP049330	DP90	15DPA	PE	25340086	202	21800924	86.03	95.49
Fiber	SRP067881	MCWL	12DPA	PE	11881156	195	10446275	87.92	95.47
Fiber	SRP077051	MCWL	20DPA	PE	49739212	195	43458770	87.37	95.47
Fiber	SRP049330	DP90	15DPA	PE	27381223	202	23547464	86	95.46
Fiber	SRP045952	TM-1		PE	53427312	177	46704737	87.42	95.45
Fiber	SRP077051	MCBL	8DPA	PE	19745990	191	17457980	88.41	95.43
Fiber	SRP049330	DP90	18DPA	PE	28935293	202	25251450	87.27	95.43
Fiber	SRP049330	DP90	18DPA	PE	29071048	202	25349228	87.2	95.42
Fiber	SRP049330	DP90	15DPA	PE	43445046	202	37788019	86.98	95.42
Fiber	SRP049330	DP90	15DPA	PE	47957561	202	41631472	86.81	95.38
Fiber	SRP103692	MD15	3DPA	PE	200216118	300	178665027	89.24	95.31
Fiber	SRP017061	Cascot_L-7	10DPA	SE	11399452	90	8341070	73.17	95.13
Fiber	SRP103692	MD15	8DPA	PE	212177260	300	188837625	89	94.84
Fiber	SRP017061	TX2095	20DPA	SE	16133710	90	12025152	74.53	94.79
Fiber	SRP017061	TX665	10DPA	SE	15529542	90	11190581	72.06	94.75
Fiber	SRP049330	DP90	21DPA	PE	34826656	202	29684062	85.23	94.49
Fiber	SRP017061	TX-2095	10DPA	SE	334072	90	245534	73.5	94.4
Fiber	SRP049330	DP90	21DPA	PE	35075569	202	29855188	85.12	94.38
Fiber	SRP166405	TM-1	10DPA	PE	23891609	289	21566525	90.27	94.33
Fiber	SRR8090044	TM-1	10DPA	PE	23891609	289	21566525	90.27	94.33
Fiber	SRP049330	DP90	21DPA	PE	34832203	202	29615957	85.02	94.27
Fiber	SRP045952	TM-1		PE	49900900	177	42686628	85.54	94.19
Fiber	SRP049496	Xuzhou142	5DPA	PE	55570322	176	44421282	79.94	93.83
Fiber	SRP103692	MD15	16DPA	PE	190061586	300	166734084	87.73	93.81
Fiber	SRP077051	MCWL	8DPA	PE	17645176	191	15493817	87.81	93.73
Fiber	SRP017061	Coker-315	10DPA	SE	15139174	90	10987271	72.58	93.32
Fiber	SRP017061	TX2090	10DPA	SE	10250293	90	7226219	70.5	93.03
Fiber	SRP017061	TX2090	20DPA	SE	11219998	90	7988110	71.2	92.83
Fiber	SRP017061	TM-1	10DPA	SE	15704102	91	11239184	71.57	92.47
Fiber	SRP166405	TM-1	20DPA	PE	35487540	294	31101416	87.64	92.16
Fiber	SRR8090006	TM-1	20DPA	PE	35487540	294	31101416	87.64	92.16
Fiber	SRP166405	TM-1	20DPA	PE	25180604	292	22229422	88.28	92.11
Fiber	SRP049330	DP90	10DPA	PE	35500680	202	29428980	82.9	92.11
Fiber	SRR8090007	TM-1	20DPA	PE	25180604	292	22229422	88.28	92.11
Fiber	SRP049330	DP90	10DPA	PE	36582559	202	30328693	82.9	92.09
Fiber	SRP049330	DP90	10DPA	PE	27455185	202	22749877	82.86	92.02
Fiber	SRP01603	Maxxa	20DPA	SE	11410640	77	7663551	67.16	91.69
Fiber	SRP017061	TX665	20DPA	SE	31557406	91	22277686	70.59	91.2
Fiber	SRP049330	DP90	10DPA	PE	28490776	202	23266127	81.66	90.94
Fiber	SRP049330	DP90	10DPA	PE	29079805	202	23733690	81.62	90.89
Fiber	SRP049330	DP90	10DPA	PE	22077268	202	17998142	81.52	90.73
Fiber	SRP017061	CRB252	10DPA	SE	10608528	89	7362614	69.4	90.58
Fiber	SRP049330	DP90	10DPA	PE	19453608	202	15901186	81.74	90.54
Fiber	SRP049330	DP90	10DPA	PE	19524538	202	15943966	81.66	90.45
Fiber	SRP049330	DP90	10DPA	PE	15295227	202	12437505	81.32	90.03
Fiber	SRP017061	TX2094	20DPA	SE	16221173	88	11206558	69.09	89.1
Fiber	SRP166405	TM-1	20DPA	PE	20268318	292	17003960	83.89	88.6
Fiber	SRR8090004	TM-1	20DPA	PE	20268318	292	17003960	83.89	88.6
Fiber	SRP049330	DP90	15DPA	PE	23084011	195	18168787	78.71	87.41
Fiber	SRP049330	DP90	21DPA	PE	40594077	193	31738524	78.19	87.33
Fiber	SRP045952	TM-1		PE	53503163	177	42506007	79.45	86.92
Fiber	SRP049330	DP90	15DPA	PE	24231084	194	18929987	78.12	86.77
Fiber	SRP047509	TM-1	14DPA	SE	20470057	146	15991850	78.12	86.62
Fiber	SRP047509	TM-1	14DPA	SE	21351650	147	16492180	77.24	85.57
Fiber	SRP017061	Maxxa	20DPA	SE	11095075	90	7580531	68.32	85.54
Fiber	SRP049330	DP90	21DPA	PE	41622546	191	31733578	76.24	85.16
Fiber	SRP049330	DP90	21DPA	PE	42032467	190	31538229	75.03	83.79
Fiber	SRP044705	TM-1	25DPA	PE	31624186	202	22523998	71.22	79.98
Fiber	SRP067881	MCGL	0DPA	PE	10248676	194	7384599	72.05	79.55
Fiber	SRP039385	NMGA-105	10DPA	PE	26949637	178	19827990	73.57	79.14
Fiber	SRP017061	TM-1	20DPA	SE	13892344	89	8242120	59.33	76.24
Fiber	SRP067881	MCWL	0DPA	PE	10344762	194	6918102	66.88	74.03
Fiber	SRP044705	TM-1	5DPA	PE	39049687	202	24796177	63.5	71.64
Fiber	SRP044705	TM-1	10DPA	PE	28680479	202	17965828	62.64	70.91
Fiber	SRP044705	TM-1	20DPA	PE	13315313	188	8184842	61.47	70.1
Fiber	SRP049330	DP90	15DPA	PE	29808983	175	18662881	62.61	69.53
Fiber	SRP166405	TM-1	10DPA	PE	20022371	293	7230896	36.11	42.68
Fiber	SRR8090041	TM-1	10DPA	PE	20022371	293	7230896	36.11	42.68
Ovule	SRP028590	Coker-315	0DPA	SE	25805056	90	20782839	80.54	99.24
Ovule	SRP028590	Coker-315	0DPA	SE	25805056	90	20782427	80.54	99.23
Ovule	SRP028590	Coker-315	0DPA	SE	25621874	90	20636888	80.54	99.11
Ovule	SRP028590	Coker-315	0DPA	SE	25621874	90	20633350	80.53	99.1
Ovule	SRP028590	Coker-315	0DPA	SE	25703223	90	20693207	80.51	99.05
Ovule	SRP028590	Coker-315	0DPA	SE	25703223	90	20686663	80.48	99.02
Ovule	SRP059947	CRI-49	0DPA	SE	21606689	124	18443580	85.36	98.97
Ovule	SRP028590	Coker-315	0DPA	SE	26678218	90	21478809	80.51	98.92
Ovule	SRP056184	Xuzhou142	"-3DPA"	PE	23748813	178	21190808	89.23	98.91
Ovule	SRP028590	Coker-315	0DPA	SE	26678218	90	21469803	80.48	98.9
Ovule	SRP028590	Coker-315	0DPA	SE	26176854	90	21195021	80.97	98.79
Ovule	SRP028590	Coker-315	0DPA	SE	26176854	90	21193187	80.96	98.79
Ovule	SRP028590	Coker-315	0DPA	SE	27305751	90	22006163	80.59	98.79
Ovule	SRP028590	Coker-315	0DPA	SE	27305751	90	21995580	80.55	98.76
Ovule	SRP059947	CRI-49	40DPA	SE	23545705	123	20198927	85.79	98.64
Ovule	SRP028590	Coker-315	0DPA	SE	27762381	90	22266616	80.2	98.46
Ovule	SRP028590	Coker-315	0DPA	SE	27762381	90	22265874	80.2	98.45
Ovule	SRP059947	CRI-49	30DPA	SE	22536720	123	19223960	85.3	98.38
Ovule	SRP059947	CRI-49	20DPA	SE	22538552	124	19098639	84.74	98.26
Ovule	SRP116606	69-6025-12	0DPA	PE	46732987	289	43975389	94.1	97.99
Ovule	SRP066073	Xuzhou142	8DPA	PE	24030029	193	21239066	88.39	97.88
Ovule	SRP066073	Xuzhou142	8DPA	PE	28780043	198	25515767	88.66	97.85
Ovule	SRP066073	Xuzhou142	1DPA	PE	15221778	197	13578612	89.21	97.74
Ovule	SRP116606	69-6025-12	10DPA	PE	49290268	289	46029659	93.38	97.72
Ovule	SRP059947	CRI-49	10DPA	SE	19895493	124	16616550	83.52	97.53
Ovule	SRP066073	Xuzhou142	1DPA	PE	23361219	197	20652453	88.4	97.45
Ovule	SRP066073	Xuzhou142	1DPA	PE	22389775	197	19741186	88.17	96.63
Ovule	SRP066073	Xuzhou142	8DPA	PE	26295109	198	22621592	86.03	95.33
Ovule	SRP049496	Xuzhou142	0DPA	PE	55641875	176	44643816	80.23	95.13
Ovule	SRP066073	Xuzhou142	3DPA	PE	8922032	196	7659090	85.84	95.05
Ovule	SRP066073	Xuzhou142	3DPA	PE	16271077	196	13970537	85.86	94.71
Ovule	SRP166405	TM-1	5DPA	PE	27412252	291	24791680	90.44	94.65
Ovule	SRR8090089	TM-1	5DPA	PE	27412252	291	24791680	90.44	94.65
Ovule	SRP166405	TM-1	5DPA	PE	26391905	292	23828483	90.29	94.61
Ovule	SRR8090088	TM-1	5DPA	PE	26391905	292	23828483	90.29	94.61
Ovule	SRP166405	TM-1	5DPA	PE	26019851	290	23372499	89.83	94.4
Ovule	SRR8090043	TM-1	5DPA	PE	26019851	290	23372499	89.83	94.4
Ovule	SRP044705	TM-1	10DPA	PE	10670350	202	9078480	85.08	94.06
Ovule	SRP166405	TM-1	0DPA	PE	27352658	283	24440340	89.35	93.32
Ovule	SRR8090086	TM-1	0DPA	PE	27352658	283	24440340	89.35	93.32
Ovule	SRP166405	TM-1	1DPA	PE	22535918	283	20101236	89.2	93.1
Ovule	SRR8090083	TM-1	1DPA	PE	22535918	283	20101236	89.2	93.1
Ovule	SRP066073	Xuzhou142	3DPA	PE	13371600	195	11231860	84	92.75
Ovule	SRP166405	TM-1	3DPA	PE	28152729	283	24798913	88.09	92.46
Ovule	SRR8090081	TM-1	3DPA	PE	28152729	283	24798913	88.09	92.46
Ovule	SRP106390	TM-1	20DPA	PE	21068454	202	17962392	85.26	92.19
Ovule	SRP106390	Z12	30DPA	PE	36336745	202	31261934	86.03	91.56
Ovule	SRP166405	TM-1	-3DPA	PE	26641351	291	23240334	87.23	91.55
Ovule	SRR8089841	TM-1	-3DPA	PE	26641351	291	23240334	87.23	91.55
Ovule	SRP166405	TM-1	0DPA	PE	23011096	282	20101640	87.36	91.29
Ovule	SRP106390	Z12	10DPA	PE	65992928	202	56753105	86	91.29
Ovule	SRR8090087	TM-1	0DPA	PE	23011096	282	20101640	87.36	91.29
Ovule	SRP106390	Z12	20DPA	PE	26549153	202	22628371	85.23	91.2
Ovule	SRP106390	TM-1	20DPA	PE	21585134	202	18091491	83.81	91.09
Ovule	SRP166405	TM-1	3DPA	PE	26384198	283	22888936	86.75	91.04
Ovule	SRR8090080	TM-1	3DPA	PE	26384198	283	22888936	86.75	91.04
Ovule	SRP166405	TM-1	1DPA	PE	26706648	283	23063932	86.36	90.42
Ovule	SRR8090082	TM-1	1DPA	PE	26706648	283	23063932	86.36	90.42
Ovule	SRP106390	Z12	30DPA	PE	32386077	202	27315502	84.34	90.07
Ovule	SRP106390	Z12	20DPA	PE	35363528	202	29759068	84.15	89.98
Ovule	SRP106390	TM-1	20DPA	PE	18792852	202	15548663	82.74	89.67
Ovule	SRP106390	TM-1	10DPA	PE	24804567	202	19982987	80.56	89.48
Ovule	SRP010021	Maxxa	0DPA	PE	13188132	169	10775489	81.71	89.02
Ovule	SRP106390	TM-1	10DPA	PE	20479340	202	16392755	80.05	88.38
Ovule	SRP044705	TM-1	5DPA	PE	10515253	202	8422345	80.1	88.22
Ovule	SRP106390	TM-1	10DPA	PE	26741462	202	21408496	80.06	87.7
Ovule	SRP010021	Maxxa	3DPA	PE	13195336	169	10452657	79.21	87.39
Ovule	SRP106390	Z12	30DPA	PE	27675886	202	22554214	81.49	87.38
Ovule	SRP166405	TM-1	0DPA	PE	22722073	282	18920520	83.27	87.18
Ovule	SRR8090085	TM-1	0DPA	PE	22722073	282	18920520	83.27	87.18
Ovule	SRP106390	TM-1	40DPA	PE	30679546	202	25078528	81.74	87.14
Ovule	SRP047509	TM-1	0DPA	SE	16162538	146	12569153	77.77	86.39
Ovule	SRP039385	NMGA-062	10DPA	PE	25719593	178	20672964	80.38	86.15
Ovule	SRP166405	TM-1	-3DPA	PE	25485502	290	20461263	80.29	86.04
Ovule	SRR8089842	TM-1	-3DPA	PE	25485502	290	20461263	80.29	86.04
Ovule	SRP106390	TM-1	30DPA	PE	18417521	202	14840647	80.58	85.99
Ovule	SRP106390	Z12	40DPA	PE	22997562	202	18298973	79.57	85.1
Ovule	SRP047509	TM-1	0DPA	SE	16994792	146	12415789	73.06	84.22
Ovule	Own_lab_data	Coker-312	0DPA	PE	14019329	202	10795248	77	83.76
Ovule	SRP166405	TM-1	1DPA	PE	19881986	282	15618141	78.55	82.77
Ovule	SRR8090084	TM-1	1DPA	PE	19881986	282	15618141	78.55	82.77
Ovule	SRP106390	Z12	40DPA	PE	8829809	202	6736117	76.29	82.44
Ovule	Own_lab_data	Coker-312	0DPA	PE	16681619	202	12566934	75.33	81.85
Ovule	SRP106390	TM-1	30DPA	PE	23449248	202	17707486	75.51	81.52
Ovule	SRP106390	Z12	40DPA	PE	23833894	202	18076564	75.84	81.3
Ovule	SRP044705	TM-1	3DPA	PE	47247150	202	33117644	70.09	78.58
Ovule	SRP106390	TM-1	40DPA	PE	23508548	202	16703523	71.05	77.28
Ovule	SRP106390	Z12	10DPA	PE	11792384	202	8426144	71.45	77.07
Ovule	SRP106390	Z12	20DPA	PE	23100130	202	16017440	69.34	74.77
Ovule	SRP106390	TM-1	40DPA	PE	21110792	202	14187596	67.21	74.73
Ovule	SRP044705	TM-1	"-1 DPA"	PE	24758730	202	16491243	66.61	74.02
Ovule	SRP044705	TM-1	1DPA	PE	36105521	202	23845928	66.05	73.72
Ovule	SRP044705	TM-1	0DPA	PE	33358347	202	21701924	65.06	72.86
Ovule	SRP106390	TM-1	30DPA	PE	12641917	202	8564863	67.75	72.61
Ovule	SRP044705	TM-1	20DPA	PE	26352037	202	16608407	63.03	71.32
Ovule	SRP044705	TM-1	25DPA	PE	13155083	202	8284341	62.97	70.89
Ovule	SRP044705	TM-1	"-3 DPA"	PE	20559967	202	12714603	61.84	69.48
Ovule	SRP044705	TM-1	35DPA	PE	20665868	202	12431393	60.15	66.95
Ovule	SRP106390	Z12	10DPA	PE	30912330	202	17588961	56.9	61.49

## Sheet: Supplementary File 3
Supplementay File 3 : List of Primer sequences used in this study for qRTPCR validation
Features	Gene Id	Primer Seq
Exclusively Expressed Transcripts (EETs)	Ghir_D05G003410.3_F	GGGATGATGTGACCAGCTTGAC
	Ghir_D05G003410.3_F	TGTTTCATATGAGCTTTATAGTGGCTTTC
	Ghir_D11G022110.1_F	CGTCCACCCCCACACATCT
	Ghir_D11G022110.1_R	CCAAACTGATCTTCATCATCAACCA
	Ghir_D01G006540.3_F	ATCTCAGGGTGGCGGACAA
	Ghir_D01G006540.3_R	GAACAAATATCATCCCGTGGTGAA
	Ghir_D09G019020.4_F	AAGTGCTGAATTTCCCTTTTGTTACA
	Ghir_D09G019020.4_R	CTGTTTGGAATTCCACAATCTTCTG
	Ghir_A10G001030.3_F	TACCCAACTCAAGGCTGAGAATGA
	Ghir_A10G001030.3_R	AGGTGGGGCATGAAGCATTG
	Ghir_D10G025770.3_F	TGTCATCCATTTCTGGCCTGATAA
	Ghir_D10G025770.3_R	GCTTTTCACTGCAATTTTTCCACA
Hub Genes	Ghir_A11G010730.1_F	TTGCTGATCGTCCAGTGAAAGAG
	Ghir_A11G010730.1_R	TAAGGAGCGAACCCGATTGC
	Ghir_A05G013980.1_F	CTCTTGCTGTTCTTGCTGCCTTT
	Ghir_A05G013980.1_R	GCTACGGCGGCTATGAGGAT
	Ghir_A10G005540.2_F	TGTATGCCCCTGTCCAAAAAGTC
	Ghir_A10G005540.2_R	ATCTTTGAACATCACTCCCATTGC
	Ghir_D10G003810.1_F	CGAACCGCCAAGCTTATGAG
	Ghir_D10G003810.1_R	CCACGGCTAGAGAAGACAATCAAA
	Ghir_A02G008880.1_F	GGTGCCGGGCATGTTGAT
	Ghir_A02G008880.1_R	ATAGTCGTCGATGGTGGTGTCATAG
	Ghir_A12G021160.1_F	GGCACGGGTATGTGGGAATG
	Ghir_A12G021160.1_R	CAAGTGCCGTCGTGTCAAGTC
F for Forward
R for Reverse

## Sheet: Supplementary File 4
Supplementay File 4 : List of Probe set sequences used in this study for nCounter Expression assay
Gene ID	Probe Set Sequences
Ghir_D01G000100.1	CCACCAATGCCAAGAGTGATTCCGTTCAAGCTCATGAATCTGGTATAGAATCTTAATTGTGAAAGCTGGTATTGTCAAACCAAGGAGGATGGAGTTCATG
Ghir_D09G019020.4	TCAAATGCTGTTGCACCCATATTCGAGGGCAATAGTGACAACCATGATAATTATAATGAAATAGACCAAGTGGCTGAAATATCCCCTGCAGAGGTGGATC
Ghir_A10G001030.3	GTAAACGACACCATGACGGAATTTGGGCGGTGGTCGATGTTTCATTGGATAATTTACGCCATGCTCCATTCACCAGATGTAGAAGACGACCCTCGGGTTG
Ghir_A09G012990.4	ATAGCTACGGGCAGTTTCGAGACAAGGTTCAAATCAGAATATGGAGGAGGCCTGCAAGAGCAGTTGATAGAGCTACCGCAGAACATCTCTTTGAAGTGAT
Ghir_D01G006540.3	GTAAATTGATTAGAATGTCTGGTCACAAGTCATTAACTTGGCTTTGGTCTCAACTGTTTCATACTCGATTGCAATGTCCCTGAGACTCTGTCAGATGAGA
Ghir_A03G016570.2	GGTGACCATTGAGAAGCCTAATAAGTTCTCTTTAGTGGAAATCAATGGCTGATATTCAACTCTGCTACTCGAGAAGCAAAAAGCAGTGAGTCCCAAACAG
Control Sets
Ghir_D10G022990.1	TCCATCTAAGTGGTCCTGGAGTTTTACCTCTCTTCGTGGGCTGCTTTCCTTCACTCAATGTTCTATCTAAACCTTATATTATCCAAGTCTATAGCCTGCT
Ghir_A11G023720.2	CAATGCATGCCTTAGAATGATAATTATATCAGCTCAGGTGTCATGGGAGAGCATTAGAAGTGGATGCATAATGATTAGCTTCAAAGGCACCTTTGCTGAA
Ghir_D10G001850.1	CTTGGCCGACTACAACATCCAGAAGGAGTCAACTCTCCACCTTGTCCTTCGTTTGCGCGGCGGGATGCAAATCTTCGTTAAGACGCTTACCGGAAAGACG

## Sheet: Supplementary File 5
Supplementay File 5: - Unmapped Reads Quantification and their homology with the assembled genome
Supertranscripts	cluster_length	RPKM	Log2+1	Blast to Ghir ID	% Identity	Alignment Coverage (%)
Cluster-26559.0	695	31.9054	5.04025	Gh_A06G180000.1	90.278	10.3597
Cluster-93126.0	708	28.9255	4.9033
Cluster-9862.0	318	18.695	4.29976
Cluster-22602.1	3888	16.2462	4.10821	Gh_Contig00718G000600.1	100	12.4228
Cluster-88709.2	415	12.3106	3.7345	Gh_A06G180000.1	92.157	12.2892
Cluster-93374.1	533	11.3369	3.62491	Gh_A05G069400.1	100	7.69231
Cluster-64987.0	347	10.9732	3.58174
Cluster-30039.0	2201	8.66622	3.27295	Gh_D06G060700.1	99.304	19.582
Cluster-22345.2	435	8.63345	3.26805
Cluster-61457.12	1716	8.45603	3.24123	Gh_D05G171500.1	98.799	58.2168
Cluster-58176.11	346	7.65665	3.11381
Cluster-94993.0	338	7.55439	3.09666
Cluster-83602.4	8707	7.26178	3.04645	Gh_Contig00718G000600.1	100	5.54726
Cluster-83602.3	9230	6.76467	2.95693	Gh_Contig00718G000600.1	100	5.23294
Cluster-51948.1	2578	6.59159	2.9244	Gh_A06G180000.1	90.541	2.87044
Cluster-49552.19	712	6.41768	2.89097	Gh_D06G060700.1	85.714	23.5955
Cluster-49552.24	321	6.28757	2.86544	Gh_D06G060700.1	87.879	30.8411
Cluster-5852.6	1565	5.9202	2.79081	Gh_Contig00769G001300.1	98.422	44.5367
Cluster-81611.0	1623	5.90302	2.78723
Cluster-72772.0	332	5.34088	2.66468
Cluster-86634.1	3973	5.33832	2.6641	Gh_A06G180000.1	90.541	1.86257
Cluster-94868.1	2161	5.17417	2.62625	Gh_Contig00767G000100.1	97.015	6.20083
Cluster-73022.1032	1587	5.00554	2.58629	Gh_Contig00766G002000.1	97.436	17.2023
Cluster-9318.0	402	4.98094	2.58037
Cluster-58176.9	348	4.94389	2.57141
Cluster-66586.24	1046	4.7061	2.51251
Cluster-18134.0	1420	4.44372	2.44459	Gh_Contig00606G000200.1	94.879	26.1268
Cluster-66586.37	716	4.02775	2.32991
Cluster-57509.0	327	4.00112	2.32225
Cluster-69069.0	463	3.98151	2.31658
Cluster-93111.1	469	3.83694	2.27409
Cluster-97199.0	662	3.79489	2.2615	Gh_Contig00768G001200.1	97.315	45.0151
Cluster-15620.1	309	3.76647	2.25292	Gh_A01G076400.2	100	32.3625
Cluster-58176.31	325	3.60971	2.20467
Cluster-25480.0	507	3.59958	2.2015	Gh_A09G115100.1	100	6.90335
Cluster-22345.5	2200	3.58226	2.19606	Gh_D06G060700.1	99.304	19.5909
Cluster-84554.0	735	3.57683	2.19435
Cluster-29696.0	471	3.54996	2.18585
Cluster-93374.0	616	3.48301	2.16447	Gh_A05G069400.1	100	6.65584
Cluster-47263.0	357	3.43451	2.14878
Cluster-49552.16	1374	3.32173	2.11161	Gh_D06G060700.1	91.304	28.4571
Cluster-58176.12	344	3.18363	2.06476
Cluster-26859.1	351	3.13581	2.04817
Cluster-21559.0	474	3.13386	2.04749
Cluster-42474.4	440	3.05038	2.01806
Cluster-20606.0	398	3.04504	2.01615
Cluster-61277.2	495	2.95897	1.98513	Gh_A01G081700.1	100	71.5152
Cluster-66586.20	546	2.9572	1.98448	Gh_A06G180000.1	94.118	9.34066
Cluster-49552.0	327	2.88275	1.95708	Gh_D01G190000.1	90.323	28.4404
Cluster-89462.0	351	2.83831	1.94047
Cluster-20606.1	398	2.58984	1.84392
Cluster-26772.2	4691	2.56049	1.83208	Gh_Contig00775G000400.1	98.718	24.9414
Cluster-60325.3	551	2.54247	1.82476	Gh_A08G105400.1	97.521	43.9201
Cluster-24829.3	465	2.25084	1.70081	Gh_Contig00539G001500.1	78.014	60.6452
Cluster-58092.0	626	2.2492	1.70008
Cluster-41606.30	588	2.11994	1.64152	Gh_D08G049500.1	96.265	100.17
Cluster-313.0	571	1.96413	1.56761
Cluster-53587.0	567	1.91493	1.54346
Cluster-2926.0	1109	1.91202	1.54202	Gh_Contig00769G000800.1	100	8.11542
Cluster-35262.5	2674	1.86513	1.5186	Gh_D05G379900.1	91	3.73972
Cluster-93943.0	2706	1.74592	1.45729	Gh_Contig00769G001000.1	97.317	20.6578
Cluster-42420.1	344	1.71639	1.44169	Gh_Contig00766G000400.1	96.503	41.5698
Cluster-14317.7	362	1.6803	1.4224
Cluster-70529.3	480	1.6685	1.41603
Cluster-29837.0	825	1.64569	1.40364	Gh_Contig00769G001700.1	94.937	28.7273
Cluster-5852.11	2636	1.60791	1.3829
Cluster-26772.3	2676	1.58603	1.37074
Cluster-19438.13	1753	1.56327	1.35798	Gh_D10G171600.1	99.936	89.2185
Cluster-95696.0	393	1.54437	1.34731	Gh_A10G149700.1	99.719	90.5852
Cluster-49415.1	1147	1.53958	1.34459
Cluster-30879.0	345	1.49411	1.31852
Cluster-58092.1	808	1.44512	1.2899
Cluster-57382.0	374	1.41004	1.26906
Cluster-70529.1	418	1.38451	1.25369
Cluster-51672.1	367	1.3678	1.24355
Cluster-20143.0	307	1.34295	1.22833
Cluster-39982.8	435	1.3147	1.21082	Gh_D02G079500.2	88.66	22.2989
Cluster-18418.0	489	1.31249	1.20944
Cluster-53512.0	1423	1.27931	1.1886	Gh_A06G180000.1	90.541	5.20028
Cluster-49552.3	1027	1.25634	1.17399	Gh_D06G060700.1	95.932	28.7244
Cluster-14317.1	307	1.24643	1.16763
Cluster-26642.0	356	1.20471	1.14059	Gh_D09G233400.1	96.154	87.6404
Cluster-35794.10	1491	1.15623	1.10851
Cluster-51054.8	459	1.1495	1.104
Cluster-43286.0	387	1.13549	1.09457
Cluster-73022.1036	4133	1.11726	1.0822	Gh_Contig00665G001100.1	98.442	15.5335
Cluster-78340.5	1161	1.10255	1.07214
Cluster-73022.765	767	1.03909	1.02792

## Sheet: Supplementary File 6
Supplementay File 6 : Mapping Statistics of the Other non-fiber tissues
Tissue	Accession	Cultivar	Stage	End	Total Reads	Read length	Uniquely mapped read	Uniquely mapping %	Multiple mapping %
Leaf	SRP059947	CRI-49		SE	26018655	124	21580486	82.94	98.62
Leaf	SRP018356	CCRI-36	Seedling	PE	51718007	170	46093784	89.13	98.38
Leaf	SRP066073	Xuzhou142	Seedling	PE	15191340	198	13576534	89.37	98.31
Leaf	SRP113405	DES-56	24DAI	PE	13064432	201	11588698	88.7	98.19
Leaf	SRP131251	TX2094		PE	42768152	194	37798215	88.38	98.17
Leaf	SRP059947	CRI-49		SE	23209240	124	19567209	84.31	98.12
Leaf	SRP113405	Maxxa	48DAI	PE	15328665	201	13468853	87.87	98.04
Leaf	SRP014583	Maxxa		SE	6516489	71	4468514	68.57	98.02
Leaf	SRP059804	Nan-Dan-Ba-Di-Da-Hua	Seedling	PE	8213369	188	7142751	86.96	97.98
Leaf	SRP059947	CRI-49		SE	23336202	124	19477082	83.46	97.94
Leaf	SRP014583	Maxxa		SE	5724910	72	3917178	68.42	97.89
Leaf	SRP059804	Earlistaple-7	Seedling	PE	7201539	188	6283975	87.26	97.88
Leaf	SRP113405	Maxxa	24DAI	PE	11787942	201	10339487	87.71	97.8
Leaf	SRP098944	NA	15day	PE	35365234	295	32891907	93.01	97.78
Leaf	SRP014583	TX-2094		SE	8084266	71	5185346	64.14	97.78
Leaf	SRP098944	NA	15day	PE	27880469	296	25828915	92.64	97.73
Leaf	SRP113405	DES-56	48DAI	PE	14094692	201	12452699	88.35	97.72
Leaf	SRP059804	Earlistaple-7	Seedling	PE	5915165	188	5249581	88.75	97.68
Leaf	SRP014583	Maxxa		SE	6111447	71	4080590	66.77	97.66
Leaf	SRP059947	CRI-49		SE	21111404	124	17467099	82.74	97.6
Leaf	SRP059804	Nan-Dan-Ba-Di-Da-Hua	Seedling	PE	7769904	188	6828148	87.88	97.51
Leaf	SRP066073	Xuzhou142	Seedling	PE	22440971	198	19848343	88.45	97.41
Leaf	SRP059804	Nan-Dan-Ba-Di-Da-Hua	Seedling	PE	6424801	188	5641512	87.81	97.36
Leaf	SRP098944	NA	15day	PE	28727040	296	26528437	92.35	97.26
Leaf	SRP014583	TX-2094		SE	7257638	71	4638325	63.91	96.98
Leaf	SRP131251	TX2094		PE	64295191	194	55334549	86.06	96.91
Leaf	SRP131251	TX2094		PE	35858656	194	30621760	85.4	96.49
Leaf	SRP059804	Earlistaple-7	Seedling	PE	5921506	188	5167992	87.27	96.03
Leaf	SRP166405	TM-1	Leaf	PE	26610745	291	24126364	90.66	95.89
Leaf	SRR8090014	TM-1		PE	26610745	291	24126364	90.66	95.89
Leaf	SRP131251	TX2094		PE	28986872	193	23873273	82.36	95.76
Leaf	SRP166405	TM-1	Leaf	PE	27493748	291	25096972	91.28	95.75
Leaf	SRR8089903	TM-1		PE	27493748	291	25096972	91.28	95.75
Leaf	SRP113405	DES-56	24DAI	PE	3753863	201	3193529	85.07	95.48
Leaf	SRP044705	TM-1		PE	11436472	202	9849951	86.13	95.17
Leaf	SRP113405	DES-56	48DAI	PE	4032045	200	3426325	84.98	95.09
Leaf	SRP113405	Maxxa	24DAI	PE	4275134	201	3658095	85.57	95.06
Leaf	SRP113405	DES-56	24DAI	PE	8092568	200	6871933	84.92	95.02
Leaf	SRP113405	Maxxa	24DAI	PE	5130013	201	4342468	84.65	94.96
Leaf	SRP113405	Maxxa	48DAI	PE	3688713	201	3085096	83.64	94.74
Leaf	SRP166405	TM-1	Leaf	PE	25124799	294	22269097	88.63	93.23
Leaf	SRR8089855	TM-1		PE	25124799	294	22269097	88.63	93.23
Leaf	SRP113405	DES-56	48DAI	PE	4953443	200	3997366	80.7	93.12
Leaf	SRP030288	Jinmian-13		SE	11492349	64	7338426	63.85	93.02
Leaf	SRP066073	Xuzhou142	Seedling	PE	15909264	197	12802843	80.47	91.66
Leaf	SRP113405	Maxxa	48DAI	PE	13199792	199	10688683	80.98	91.1
Leaf	SRP014583	TX-2094		SE	10849325	71	6470655	59.64	90.85
Leaf	SRP157738	Coker-315	Leaf	PE	25948604	202	19949937	76.88	88.4
Leaf	SRP047509	TM-1	Seedling	SE	16528805	146	12117425	73.31	84.5
Leaf	SRP044705	TM-1	6h	PE	11518973	302	8903519	77.29	84.29
Leaf	SRP047509	TM-1	Seedling	SE	16994792	146	12415789	73.06	84.22
Leaf	SRP044705	TM-1	0 h	PE	8000527	202	6085023	76.06	83.63
Leaf	SRP044705	TM-1	1h	PE	23462542	302	16986559	72.4	79.13
Leaf	SRP044705	TM-1	12h	PE	18110091	302	13182934	72.79	78.99
Leaf	SRP044705	TM-1	3h	PE	11515414	302	8065852	70.04	74.66
Leaf	SRP030288	Jinmian-13		PE	2687761	166	1216534	45.26	53.3
Root	SRP059947	CRI-49		SE	23649370	124	20163714	85.26	98.72
Root	SRP061688	TM-1	Seedling	PE	47843375	195	41137486	85.98	96.79
Root	SRP118279	Xinluzao-33	seedling	PE	27662859	249	25486912	92.13	96.77
Root	SRP044705	TM-1	72h	PE	20578699	202	17971484	87.33	96.45
Root	SRP050874	Deltapine-50	6DAI	PE	12309158	192	10876903	88.36	96.4
Root	SRP061688	TM-1	Seedling	PE	54570565	195	47459565	86.97	96.4
Root	SRP044705	TM-1	48h	PE	18657303	202	16094923	86.27	95.93
Root	SRP050874	Deltapine-50	6DAI	PE	12028673	191	10550368	87.71	95.89
Root	SRP050874	Deltapine-50	12DAI	PE	11759995	193	10359234	88.09	95.78
Root	SRP044705	TM-1	120h	PE	20029323	202	17247338	86.11	95.51
Root	SRP061688	TM-1	Seedling	PE	50132020	195	43424507	86.62	95.46
Root	SRP157738	Coker-315	Root	PE	32744298	202	27565811	84.19	93.2
Root	SRP029380	Lonren	40days	PE	15099553	197	12176906	80.64	90.32
Root	SRP026618	Siokra-L-23	Seedling	SE	109596793	49	59536725	54.32	89.94
Root	SRP050874	Deltapine-50	9DAI	PE	13577706	191	11101107	81.76	89.41
Root	SRP044705	TM-1	24h	PE	11980029	182	9287045	77.52	89
Root	SRP044705	TM-1		PE	20935077	186	16356059	78.13	88.09
Root	SRP050874	Deltapine-50	3DAI	PE	11141186	191	9055240	81.28	88.07
Root	SRP044705	TM-1	96h	PE	10738685	183	8222441	76.57	87.63
Root	SRP029380	Lonren	40days	PE	12641933	190	9600948	75.95	84.68
Root	SRP050874	Deltapine-50	12DAI	PE	11083579	192	8580182	77.41	84.48
Root	SRP050874	Deltapine-50	12DAI	PE	11088305	193	7764748	70.03	76.07
Root	SRP050874	Deltapine-50	9DAI	PE	13141312	192	8942433	68.05	74.74
Root	SRP029380	Fibermax	40days	PE	18105062	197	11548281	63.78	70.39
Root	SRP029380	Fibermax	40days	PE	15113504	193	9572538	63.34	69.99
Seed	SRP017168	TM-1	40DPA	SE	23680248	106	19991782	84.42	98.82
Seed	SRP017168	TM-1	30DPA	SE	12197720	101	10011925	82.08	98.78
Seed	SRP017168	TM-1	40DPA	SE	14487956	98	11908237	82.19	98.22
Seed	SRP017168	TM-1	10DPA	SE	17067263	103	13727236	80.43	97.79
Seed	SRP017168	TM-1	20DPA	SE	9416974	103	7512183	79.77	97.11
Seed	SRP017168	TM-1	20DPA	SE	13287668	99	10185283	76.65	96.61
Seed	SRP017168	TM-1	10DPA	SE	13642546	103	10627836	77.9	96.45
Seed	SRP017168	TM-1	30DPA	SE	26129322	97	19986981	76.49	96.29
Seed	SRP017168	TM-1	20DPA	SE	19854104	101	15437736	77.76	96.07
Seed	SRP017168	TM-1	30DPA	SE	17050769	101	13242298	77.66	95.88
Seed	SRP017168	TM-1	40DPA	SE	18637779	97	14441618	77.49	95.68
Seed	SRP017168	TM-1	10DPA	SE	16202405	102	12419146	76.65	95.67
Seed	SRP017168	TM-1	10DPA	SE	15698968	103	12292222	78.3	95.56
Seed	SRP017168	TM-1	10DPA	SE	12574365	106	9960060	79.21	95.46
Seed	SRP096799	11-0509	20DPA	PE	13966965	285	12096526	86.61	95.18
Seed	SRP017168	TM-1	10DPA	SE	10810727	106	8457224	78.23	94.95
Seed	SRP017168	TM-1	20DPA	SE	18641467	99	14157115	75.94	93.59
Seed	SRP017168	TM-1	40DPA	SE	9943711	98	7507079	75.5	93.51
Seed	SRP017168	TM-1	30DPA	SE	10671889	102	8202775	76.86	93.33
Seed	SRP017168	TM-1	30DPA	SE	12945799	102	9931512	76.72	92.94
Seed	SRP017168	TM-1	40DPA	SE	12717057	98	9551548	75.11	92.79
Seed	SRP017168	TM-1	20DPA	SE	12329734	99	9305142	75.47	92.72
Seed	SRP017168	TM-1	30DPA	SE	14518287	97	10822233	74.54	91.57
Seed	SRP017168	TM-1	20DPA	SE	18580002	101	13577336	73.07	89.49
Seed	SRP096799	11-0509	30DPA	PE	42226462	280	35445533	83.94	88.32
Seed	SRP096799	11-0509	30DPA	PE	14650939	282	12357989	84.35	88.3
Seed	SRP096799	11-0509	30DPA	PE	14681802	276	12157504	82.81	88.11
Seed	SRP096799	11-0509	10DPA	PE	13012297	284	10760439	82.69	87.45
Seed	SRP096799	11-0509	20DPA	PE	40790050	282	33500736	82.13	86.86
Seed	SRP017168	TM-1	40DPA	SE	12091762	105	8680133	71.79	86.35
Seed	SRP096799	11-0509	10DPA	PE	40095711	284	32491444	81.03	85.48
Seed	SRP096799	11-0509	10DPA	PE	13156474	284	10562079	80.28	84.62
Seed	SRP096799	11-0509	20DPA	PE	12672393	276	9903027	78.15	83.35
Seed	SRP044705	TM-1		PE	24957987	202	18214186	72.98	83.3
Seed	SRP044705	TM-1		PE	27398096	202	19144115	69.87	79.42
Seed	SRP044705	TM-1		PE	32728693	202	22540694	68.87	77.08
Seed	SRP029330	TM-1			12947287	196	9003820	69.54	74.52
Seed	SRP029330	TM-1			11828242	183	6854662	57.95	62.19
Seed	SRP055046	Coker-312		SE	82059811	100	65484750	79.8	96.33
Seed	SRP055046	Coker-312		SE	193242949	100	154176997	79.78	96.25
Seed	SRP055046	Coker-312		SE	137348154	100	109088749	79.42	94.87
Anther	SRP115344	H-05		PE	223629315	280	159869933	71.49	87.44
Anther	SRP115344	H-05		PE	415434702	283	312933067	75.33	85.98
Boll	SRP099141	Coker 312	10DPA	PE	14791719	310	12271231	82.96	91.44
Boll	SRP099141	Coker 312	10DPA	PE	16004565	310	13255990	82.83	91.37
Boll	SRP099141	Coker 312	10DPA	PE	18553193	310	15192370	81.89	90.75
Bud	SRR5241447			PE	31389511	200	26729353	85.15	95.76
Bud	SRR5241444			PE	35632078	200	30097439	84.47	95.25
Bud	SRR5241445			PE	38999354	200	33013848	84.65	94.87
Bud	SRR5241448			PE	33347611	200	28023172	84.03	94.81
Bud	SRR5241446			PE	40867718	190	25547911	62.51	73.3
Bud	SRR5241443			PE	34385492	188	19365126	56.32	64.15
Bud	SRP131251	TX2094		PE	31418628	194	25651166	81.64	94.84
Bud	SRP131251	TX2094		PE	32157072	195	26337521	81.9	94.58
Calycle	SRP044705			PE	38325850	202	22944621	59.87	69.86
Corolla	SRR2081047			SE	24715807	124	19993085	80.89	97
Corolla	SRP044705			PE	12326254	202	10085162	81.82	93.33
Cotyledon	SRR2081038	CRI-49		SE	26271697	124	20842726	79.34	97.17
Cotyledon	SRR917964	Coker-315	30DPA	PE	26408685	173	23278657	88.15	97.15
Cotyledon	SRR2081043	CRI-49		SE	19626570	124	15687013	79.93	96.41
Cotyledon	SRR917965	Coker-315	30DPA	PE	25661054	172	22184344	86.45	95.85
Cotyledon	SRP044705	TM-1	48h	PE	42216987	202	27129498	64.26	77.89
Cotyledon	SRP044705	TM-1	24h	PE	35189421	202	22854293	64.95	76.31
Cotyledon	SRP044705	TM-1	96h	PE	30302714	202	16367519	54.01	71.65
Cotyledon	SRP044705	TM-1	120h	PE	37705176	202	19685957	52.21	70.11
Cotyledon	SRP044705	TM-1	72h	PE	28304892	202	13465449	47.57	67.26
Cotyledon	SRP049797	Z12	Seedling	PE	20545438	192	17578053	85.56	96.8
Cotyledon	SRP049794	Z12	Seedling	PE	16833014	192	14294748	84.92	96.64
Cotyledon	SRP049790	Z12	Seedling	PE	10594425	185	8841293	83.45	96.32
Cotyledon	SRP049786	Z12	Seedling	PE	19125656	192	15778924	82.5	96.2
Cotyledon	SRP049806	Z12	Seedling	PE	17581065	192	15177088	86.33	96.13
Cotyledon	SRP049791	Z12	Seedling	PE	18442027	193	15621272	84.7	96.13
Cotyledon	SRP049798	Z12	Seedling	PE	20081279	192	17236335	85.83	95.99
Cotyledon	SRP049795	Z12	Seedling	PE	18550620	193	15352429	82.76	95.23
Flower	SRP131251	TX2094		PE	29645974	194	24639829	83.11	95.92
Stamen	SRP044705	TM-1		PE	9815798	202	7760580	79.06	91.71
Stem	SRR2081040			SE	23647294	124	19056587	80.59	97.22
Stem	SRR2081044			SE	20817047	124	16810318	80.75	97.14
Stem	SRR2138279	Ari971	Seedling	PE	9230665	192	7471215	80.94	94.9
Stem	SRP044705	TM-1		PE	12111450	202	9259988	76.46	88.78
Torus	SRP044705	TM-1		PE	11691662	202	9373554	80.17	93.03
Meristem	SRP131251	TX2094		PE	31897778	195	26735363	83.82	95.82
Meristem	SRP131251	TX2094		PE	31598667	195	25616561	81.07	94.68
Pericarp	SRR1805072	Coker-312	0DPA	SE	150212512	97	115508235	76.9	96.05
Pistil	SRP044705	TM-1		PE	12331675	202	9848579	79.86	92.6

## Sheet: Supplementary File 7
Supplementay File 7 : Fold change expression value of the significantly regulated DEGs with their annotation
Upregulted DEGs									Downregulted DEGs
Gene_ID	fc	pval	qval	log2fc	Annotation				Gene_ID	fc	pval	qval	log2fc	Annotation
Ghir_D07G020490	4.31568	7.29516e-06	2.94414e-05	2.10959	Expansin				Ghir_D02G007450	0.249489	0	0	-2.00295
Ghir_A02G003420	4.79908	2.53777e-06	1.11235e-05	2.26276	Bifunctional inhibitor/lipid-transfer protein/seed storage 2S albumin superfamily protein				Ghir_D11G020480	0.249461	0	0	-2.00312	zeaxanthin epoxidase (ZEP) (ABA1)
Ghir_D01G019800	4.33428	1.34077e-06	6.16136e-06	2.11579	alcohol dehydrogenase 1				Ghir_D06G005780	0.249211	0	0	-2.00456	blue-copper-binding protein
Ghir_D03G011320	5.18995	1.18772e-06	5.50841e-06	2.37572	Pectate lyase family protein				Ghir_D04G018160	0.249174	0	0	-2.00478	O-methyltransferase family protein
Ghir_D09G006080	4.11592	5.23126e-07	2.57141e-06	2.04122	Caleosin-related family protein				Ghir_A09G010960	0.249098	1.11022e-16	2.54856e-15	-2.00522	Plant-specific transcription factor YABBY family protein
Ghir_A10G015240	5.04694	3.97481e-07	1.99554e-06	2.33541	expansin A8				Ghir_D08G015970	0.248917	0	0	-2.00626	Ribosomal protein L1p/L10e family
Ghir_A09G016630	4.80873	3.69178e-07	1.86365e-06	2.26566	NAD(P)-binding Rossmann-fold superfamily protein				Ghir_D10G018830	0.248776	8.28271e-12	8.80191e-11	-2.00708
Ghir_A05G040940	4.14291	3.6655e-07	1.85097e-06	2.05064	cytochrome P450, family 96, subfamily A, polypeptide 10				Ghir_A07G006160	0.248604	0	0	-2.00808	31-kDa RNA binding protein
Ghir_D05G023530	4.18067	1.7548e-07	9.35049e-07	2.06373	Glycosyl hydrolase superfamily protein				Ghir_A13G013820	0.248508	0	0	-2.00863	FUNCTIONS IN: molecular_function unknown
Ghir_D12G021160	4.53633	1.38245e-07	7.48709e-07	2.18153	Glycosyl hydrolases family 32 protein				Ghir_A08G005530	0.248226	2.6799e-11	2.63095e-10	-2.01027	ethylene-forming enzyme
Ghir_A12G004120	4.1656	8.37668e-08	4.68666e-07	2.05852	SAUR-like auxin-responsive protein family				Ghir_A09G013070	0.248201	1.18683e-13	1.69566e-12	-2.01042	magnesium-chelatase subunit chlH, chloroplast, putative / Mg-protoporphyrin IX chelatase, putative (CHLH)
Ghir_A04G010830	4.64301	7.845e-08	4.40581e-07	2.21506	senescence-associated gene 29				Ghir_D13G001860	0.248042	0	0	-2.01134	plasma membrane intrinsic protein 1
Ghir_A06G014150	4.24101	4.05366e-08	2.37635e-07	2.08441	xylem bark cysteine peptidase 3				Ghir_A05G025330	0.247955	0	0	-2.01185	laccase 14
Ghir_D06G002280	4.22396	2.86812e-08	1.72398e-07	2.0786	unknown protein				Ghir_A07G005420	0.247897	7.24976e-13	9.18355e-12	-2.01219	Nodulin MtN3 family protein
Ghir_D11G005460	5.8813	2.69677e-08	1.62681e-07	2.55614	xyloglucan endotransglucosylase/hydrolase 7				Ghir_D11G004440	0.247762	0	0	-2.01297	Uncharacterised conserved protein (UCP012943)
Ghir_A07G020370	4.81791	2.33056e-08	1.41769e-07	2.26841					Ghir_A01G001110	0.24732	0	0	-2.01555	polyol/monosaccharide transporter 5
Ghir_A12G021160	5.10584	2.26764e-08	1.38305e-07	2.35215	Glycosyl hydrolases family 32 protein				Ghir_D11G030720	0.247282	0	0	-2.01577
Ghir_A13G004310	6.59355	1.39092e-08	8.7783e-08	2.72105					Ghir_D03G012970	0.247225	0	0	-2.0161	phosphate transporter 4
Ghir_A09G022640	6.21362	1.33908e-08	8.47966e-08	2.63543	lipid transfer protein 6				Ghir_D05G036710	0.246943	0	0	-2.01775
Ghir_A12G015100	4.04385	1.33167e-08	8.44248e-08	2.01573	FASCICLIN-like arabinoogalactan 9				Ghir_A11G003410	0.246831	3.1588e-10	2.59409e-09	-2.01841	NAD(P)-binding Rossmann-fold superfamily protein
Ghir_D07G008330	4.99638	1.01538e-08	6.56671e-08	2.32088	Bifunctional inhibitor/lipid-transfer protein/seed storage 2S albumin superfamily protein				Ghir_D13G016600	0.246648	0	0	-2.01947	solanesyl diphosphate synthase 2
Ghir_A02G013970	4.94824	5.28299e-09	3.5637e-08	2.30691	Peroxidase superfamily protein				Ghir_D06G003190	0.246562	0	0	-2.01998	K-box region and MADS-box transcription factor family protein
Ghir_A05G005120	4.02934	5.21174e-09	3.52046e-08	2.01054	BURP domain-containing protein				Ghir_A05G020250	0.24638	7.33391e-12	7.87654e-11	-2.02104	cytochrome P450, family 82, subfamily C, polypeptide 4
Ghir_D06G012110	4.32465	3.9556e-09	2.72446e-08	2.11258	Bifunctional inhibitor/lipid-transfer protein/seed storage 2S albumin superfamily protein				Ghir_D01G015690	0.246166	0	0	-2.0223	phosphoglucomutase, putative / glucose phosphomutase, putative
Ghir_D02G002030	6.07598	3.44174e-09	2.39015e-08	2.60312	PHYTOCYSTATIN 2				Ghir_A02G010590	0.246052	0	0	-2.02296	unknown protein
Ghir_A01G021600	4.32384	2.44277e-09	1.74192e-08	2.11231	actin 3				Ghir_D09G015320	0.245851	1.88738e-15	3.60053e-14	-2.02415	plasma membrane intrinsic protein 2A
Ghir_A05G010060	5.3201	2.19801e-09	1.57796e-08	2.41145	3-ketoacyl-CoA synthase 12				Ghir_D10G003560	0.245719	0	0	-2.02492	P-loop containing nucleoside triphosphate hydrolases superfamily protein
Ghir_A09G009800	4.48463	1.45159e-09	1.07079e-08	2.16499	fatty acid desaturase 7				Ghir_A07G008090	0.245442	0	0	-2.02654	PHYTOENE SYNTHASE
Ghir_A02G007720	4.44826	1.24903e-09	9.30185e-09	2.15324	Adenine nucleotide alpha hydrolases-like superfamily protein				Ghir_A13G004900	0.245305	0	0	-2.02735	Class I glutamine amidotransferase-like superfamily protein
Ghir_A07G008220	5.20599	1.12206e-09	8.43106e-09	2.38017	lipid transfer protein 4				Ghir_D01G006210	0.245214	0	0	-2.02789
Ghir_A13G010600	4.00687	9.96248e-10	7.54884e-09	2.00248					Ghir_D06G002580	0.245047	0	0	-2.02887	amino acid permease 6
Ghir_D05G005220	4.93982	7.65291e-10	5.92047e-09	2.30446	BURP domain-containing protein				Ghir_D04G002380	0.244787	9.67923e-08	5.36135e-07	-2.0304	flavonol synthase 1
Ghir_A10G021680	6.5082	7.64973e-10	5.91873e-09	2.70226	3-ketoacyl-CoA synthase 19				Ghir_A09G022880	0.244562	0	0	-2.03173	Major facilitator superfamily protein
Ghir_A02G001560	5.38274	5.46492e-10	4.31946e-09	2.42834	extensin 3				Ghir_A03G019450	0.244488	7.67095e-11	6.94906e-10	-2.03217
Ghir_D02G020890	9.58983	4.46681e-10	3.587e-09	3.26151					Ghir_A10G001840	0.244443	0	0	-2.03243	Wound-responsive family protein
Ghir_D12G023200	4.55754	3.82369e-10	3.09627e-09	2.18826	Bifunctional inhibitor/lipid-transfer protein/seed storage 2S albumin superfamily protein				Ghir_A09G018290	0.244376	0	0	-2.03282	Transducin/WD40 repeat-like superfamily protein
Ghir_A06G002250	4.17704	3.43209e-10	2.80014e-09	2.06248	Glycosyl hydrolase family 35 protein				Ghir_A05G007050	0.244223	0	0	-2.03373	basic helix-loop-helix (bHLH) DNA-binding superfamily protein
Ghir_A11G001130	5.15919	3.27588e-10	2.68196e-09	2.36714	HXXXD-type acyl-transferase family protein				Ghir_D13G003400	0.244201	0	0	-2.03386	cryptochrome-interacting basic-helix-loop-helix 1
Ghir_D02G007380	4.43508	3.25305e-10	2.66429e-09	2.14896	alcohol dehydrogenase 1				Ghir_A01G012490	0.244077	0	0	-2.03459	ABC-2 type transporter family protein
Ghir_D04G002030	5.61776	3.22179e-10	2.64106e-09	2.49	cytochrome P450, family 96, subfamily A, polypeptide 10				Ghir_A08G003280	0.243897	0	0	-2.03565	basic helix-loop-helix (bHLH) DNA-binding superfamily protein
Ghir_D04G015080	6.1028	3.09644e-10	2.54846e-09	2.60947	senescence-associated gene 29				Ghir_A11G002590	0.243782	0	0	-2.03634	Glutaredoxin family protein
Ghir_D11G036580	6.25174	2.87662e-10	2.37952e-09	2.64426					Ghir_D13G000940	0.243026	0	0	-2.04082	Protein of unknown function (DUF1118)
Ghir_D03G001840	4.24387	2.25385e-10	1.89583e-09	2.08538	CAP superfamily protein				Ghir_D01G019920	0.242882	0	0	-2.04167	Photosystem II reaction center PsbP family protein
Ghir_D12G026790	4.01845	1.76818e-10	1.51143e-09	2.00664	UDP-glucosyl transferase 88A1				Ghir_D03G003870	0.242838	0	0	-2.04194	UDP-Glycosyltransferase superfamily protein
Ghir_A05G016240	6.13687	1.56219e-10	1.34616e-09	2.6175	GDSL-like Lipase/Acylhydrolase superfamily protein				Ghir_D11G023880	0.242221	0	0	-2.04561	general control non-repressible 5
Ghir_A12G015720	4.94039	1.33713e-10	1.16371e-09	2.30462	cytochrome P450, family 71, subfamily B, polypeptide 36				Ghir_D09G024250	0.242162	1.97842e-13	2.72885e-12	-2.04596
Ghir_D04G005170	6.70483	1.14508e-10	1.00909e-09	2.7452	Gibberellin-regulated family protein				Ghir_A11G017150	0.241615	0	0	-2.04922	acclimation of photosynthesis to environment
Ghir_A09G011470	9.78303	9.26635e-11	8.29305e-10	3.29028	FASCICLIN-like arabinogalactan-protein 11				Ghir_A12G022510	0.241595	0	0	-2.04934	Protein of unknown function (DUF581)
Ghir_A11G000300	4.34707	7.71414e-11	6.98323e-10	2.12004	Pathogenesis-related thaumatin superfamily protein				Ghir_A01G019910	0.241174	0	0	-2.05186	Thioredoxin family protein
Ghir_A05G022490	4.21479	7.44554e-11	6.75638e-10	2.07546	Eukaryotic aspartyl protease family protein				Ghir_A11G020470	0.241133	0	0	-2.0521	zeaxanthin epoxidase (ZEP) (ABA1)
Ghir_A03G007440	5.14561	6.11861e-11	5.63238e-10	2.36334	Cysteine proteinases superfamily protein				Ghir_D08G005520	0.241044	3.33067e-15	6.09505e-14	-2.05263	alpha/beta-Hydrolases superfamily protein
Ghir_D01G000100	7.06625	6.03493e-11	5.56258e-10	2.82095	GNS1/SUR4 membrane protein family				Ghir_A10G002480	0.240755	1.07248e-12	1.319e-11	-2.05436	Glucose-6-phosphate/phosphate translocator-related
Ghir_A11G029710	4.2234	4.83604e-11	4.52819e-10	2.0784	unknown protein				Ghir_D11G024660	0.240697	0	0	-2.05471	glutathione S-transferase tau 7
Ghir_A01G020150	4.01135	4.30361e-11	4.06201e-10	2.00409	Plant protein of unknown function (DUF868)				Ghir_D12G010440	0.239973	0	0	-2.05906	basic helix-loop-helix (bHLH) DNA-binding superfamily protein
Ghir_A07G016870	6.14888	3.94196e-11	3.74489e-10	2.62032	unknown protein				Ghir_A04G010990	0.239703	0	0	-2.06068	nudix hydrolase homolog 13
Ghir_D09G011010	9.31544	3.88554e-11	3.69679e-10	3.21962	FASCICLIN-like arabinogalactan-protein 11				Ghir_A05G003480	0.239224	1.73597e-11	1.75615e-10	-2.06356	germin 3
Ghir_D08G022170	6.33776	2.38309e-11	2.35661e-10	2.66397	Protein of unknown function, DUF538				Ghir_D06G003540	0.238887	0	0	-2.0656	ascorbate peroxidase 4
Ghir_D03G000960	10.3316	2.13898e-11	2.12907e-10	3.36899					Ghir_D02G019110	0.238841	0	0	-2.06588	photosynthetic electron transfer C
Ghir_A10G002990	4.25355	2.11253e-11	2.10537e-10	2.08867	GDSL-like Lipase/Acylhydrolase superfamily protein				Ghir_D03G012050	0.238677	0	0	-2.06687	RAB GTPase homolog E1B
Ghir_A13G010390	6.11642	1.85654e-11	1.86981e-10	2.61269	Glycosyl hydrolase family protein				Ghir_D08G008510	0.238486	0	0	-2.06802	DnaJ/Hsp40 cysteine-rich domain superfamily protein
Ghir_D05G003610	14.2759	1.32248e-11	1.36248e-10	3.83551	germin 3				Ghir_D07G015190	0.23842	0	0	-2.06842
Ghir_A03G020240	8.63084	1.27636e-11	1.31709e-10	3.1095					Ghir_A08G026570	0.238327	0	0	-2.06899	CONSTANS-like 5
Ghir_D05G021340	5.53583	1.22475e-11	1.26733e-10	2.4688	Glycosyl hydrolase family 35 protein				Ghir_D09G000840	0.238164	0	0	-2.06997	PHYTOENE SYNTHASE
Ghir_A03G007430	7.78554	1.1911e-11	1.23571e-10	2.9608	Pectate lyase family protein				Ghir_D12G001220	0.238016	0	0	-2.07087	phototropin 2
Ghir_D04G017160	4.59348	1.17245e-11	1.21755e-10	2.19959	tubulin alpha-2 chain				Ghir_A01G002010	0.237693	8.88178e-16	1.77672e-14	-2.07283	GBF's pro-rich region-interacting factor 1
Ghir_D03G008620	4.02941	1.13325e-11	1.1803e-10	2.01057	Late embryogenesis abundant (LEA) hydroxyproline-rich glycoprotein family				Ghir_A10G010570	0.237115	0	0	-2.07634	pyruvate orthophosphate dikinase
Ghir_A04G006730	4.11678	9.75242e-12	1.02595e-10	2.04152	GDSL-like Lipase/Acylhydrolase superfamily protein				Ghir_D04G009200	0.236975	0	0	-2.07719	Tetratricopeptide repeat (TPR)-like superfamily protein
Ghir_A09G024910	4.62462	7.64089e-12	8.17707e-11	2.20934	Haem oxygenase-like, multi-helical				Ghir_A10G007840	0.236936	0	0	-2.07743	unknown protein
Ghir_D10G012300	15.0915	7.4023e-12	7.94039e-11	3.91566	lipid transfer protein 1				Ghir_A01G016550	0.236924	0	0	-2.07751	basic chitinase
Ghir_D08G013210	7.07025	7.34268e-12	7.88439e-11	2.82176	glutathione S-transferase 6				Ghir_D07G022330	0.236762	0	0	-2.07849	unknown protein
Ghir_A04G007130	4.2096	7.03149e-12	7.57446e-11	2.07368	unknown protein				Ghir_A11G032910	0.236006	0	0	-2.0831	RNApolymerase sigma subunit 2
Ghir_A08G011050	4.65522	5.73519e-12	6.26481e-11	2.21885	HXXXD-type acyl-transferase family protein				Ghir_D03G009380	0.235753	0	0	-2.08466	unknown protein
Ghir_D02G021670	9.65981	5.00622e-12	5.50908e-11	3.272					Ghir_D05G024970	0.235737	0	0	-2.08475	one-helix protein 2
Ghir_D04G000860	4.01	4.77396e-12	5.26712e-11	2.0036	UDP-glucosyl transferase 78D2				Ghir_D01G002230	0.235702	1.5099e-14	2.48699e-13	-2.08496	FtsH extracellular protease family
Ghir_A02G008100	4.18644	4.68015e-12	5.16809e-11	2.06572	unknown protein				Ghir_D04G006550	0.235227	0	0	-2.08787	PsbP-like protein 2
Ghir_D06G017330	5.81365	3.82583e-12	4.28553e-11	2.53944	RPM1 interacting protein 4				Ghir_A01G004910	0.234956	0	0	-2.08954	cytochrome P450, family 87, subfamily A, polypeptide 2
Ghir_A08G011550	4.12816	2.4114e-12	2.78628e-11	2.0455	UDP-Glycosyltransferase superfamily protein				Ghir_A03G016400	0.234925	0	0	-2.08973	ribosomal protein L15
Ghir_A03G017960	5.02958	2.1958e-12	2.55009e-11	2.33044	unknown protein				Ghir_A13G007670	0.234783	0	0	-2.0906	PsbQ-like 2
Ghir_A01G017280	5.13425	2.15017e-12	2.50029e-11	2.36015	D-aminoacid aminotransferase-like PLP-dependent enzymes superfamily protein				Ghir_D01G012910	0.234739	0	0	-2.09087	haemoglobin 2
Ghir_D12G003160	6.17423	1.79634e-12	2.12329e-11	2.62626	SAUR-like auxin-responsive protein family				Ghir_D11G027670	0.234448	2.92211e-13	3.93602e-12	-2.09266	Pyridoxal-dependent decarboxylase family protein
Ghir_D05G021900	5.41012	1.76226e-12	2.08416e-11	2.43566	tubulin alpha-2 chain				Ghir_D12G025090	0.234003	0	0	-2.0954	cellulose synthase like G3
Ghir_D01G011190	5.7332	1.75293e-12	2.07544e-11	2.51934	basic leucine-zipper 44				Ghir_A07G004160	0.233973	0	0	-2.09558	chloroplast thylakoid lumen protein
Ghir_D13G014870	4.7281	1.6428e-12	1.95338e-11	2.24126	MBOAT (membrane bound O-acyl transferase) family protein				Ghir_A08G010700	0.233778	0	0	-2.09679	Rhodanese/Cell cycle control phosphatase superfamily protein
Ghir_A06G007750	4.45366	1.41731e-12	1.70304e-11	2.15499	unknown protein				Ghir_A11G007020	0.233735	3.43603e-08	2.03788e-07	-2.09705	CCR-like
Ghir_A05G036070	4.45714	1.38112e-12	1.66394e-11	2.15612	Bifunctional inhibitor/lipid-transfer protein/seed storage 2S albumin superfamily protein				Ghir_A13G004220	0.233299	0	0	-2.09974	Plant basic secretory protein (BSP) family protein
Ghir_D05G037800	6.79115	1.33771e-12	1.61561e-11	2.76366	RING/U-box superfamily protein				Ghir_A10G004200	0.232775	0	0	-2.10299	Mitochondrial transcription termination factor family protein
Ghir_A05G021970	5.67641	1.21658e-12	1.48251e-11	2.50498	tubulin alpha-2 chain				Ghir_A11G010360	0.232648	0	0	-2.10378
Ghir_A05G003660	4.45814	1.10334e-12	1.35356e-11	2.15644	Plant invertase/pectin methylesterase inhibitor superfamily protein				Ghir_A01G004810	0.232633	1.80322e-11	1.81957e-10	-2.10387	D-mannose binding lectin protein with Apple-like carbohydrate-binding domain
Ghir_A05G017040	4.45549	9.08162e-13	1.13021e-11	2.15558	Protein of unknown function (DUF761)				Ghir_D08G010670	0.232582	0	0	-2.10419	Rhodanese/Cell cycle control phosphatase superfamily protein
Ghir_D05G023750	4.44068	7.55285e-13	9.5353e-12	2.15078	nodulin MtN21 /EamA-like transporter family protein				Ghir_A10G020100	0.232082	0	0	-2.10729	NAD(P)-binding Rossmann-fold superfamily protein
Ghir_D02G004510	12.7001	7.40075e-13	9.36181e-12	3.66677					Ghir_D11G002570	0.231775	0	0	-2.10921	Glutaredoxin family protein
Ghir_D01G021670	5.13535	7.3308e-13	9.28069e-12	2.36046	Aldolase superfamily protein				Ghir_A12G014840	0.231719	0	0	-2.10955	photosystem II family protein
Ghir_D07G023700	4.25841	6.20837e-13	7.94644e-12	2.09031	aldehyde dehydrogenase 2B7				Ghir_A03G016040	0.231674	0	0	-2.10983	NAD(P)-linked oxidoreductase superfamily protein
Ghir_A10G011980	4.17398	5.17808e-13	6.69217e-12	2.06142	3-ketoacyl-CoA synthase 2				Ghir_A02G012250	0.231545	0	0	-2.11064	pathogenesis-related family protein
Ghir_A02G017110	4.08492	4.0723e-13	5.35306e-12	2.03031	P-loop containing nucleoside triphosphate hydrolases superfamily protein				Ghir_D04G018090	0.231522	0	0	-2.11078	FAD/NAD(P)-binding oxidoreductase family protein
Ghir_D12G027850	4.07204	3.67373e-13	4.87637e-12	2.02575	EXORDIUM like 3				Ghir_D07G013290	0.231456	0	0	-2.11119	NAD(P)-binding Rossmann-fold superfamily protein
Ghir_D09G001980	4.50432	3.22076e-13	4.31099e-12	2.17131	ATP binding cassette subfamily B19				Ghir_D11G017820	0.230765	0	0	-2.1155	TRICHOME BIREFRINGENCE-LIKE 19
Ghir_D03G011310	5.83045	1.83187e-13	2.54709e-12	2.54361	Cysteine proteinases superfamily protein				Ghir_A05G027900	0.230516	0	0	-2.11706	unknown protein
Ghir_A05G042030	4.58434	1.57541e-13	2.21463e-12	2.19671	leucine-rich repeat/extensin 2				Ghir_D12G001920	0.230427	0	0	-2.11762	Tetratricopeptide repeat (TPR)-like superfamily protein
Ghir_A05G023500	4.88976	1.50546e-13	2.12004e-12	2.28976	NAD(P)-binding Rossmann-fold superfamily protein				Ghir_A11G000830	0.23016	0	0	-2.11929	2 iron, 2 sulfur cluster binding
Ghir_A11G021050	5.00325	1.21569e-13	1.7338e-12	2.32287					Ghir_A12G025930	0.229556	0	0	-2.12308	2-oxoglutarate (2OG) and Fe(II)-dependent oxygenase superfamily protein
Ghir_D08G027000	4.06122	9.54792e-14	1.3843e-12	2.02191					Ghir_A07G013670	0.229442	0	0	-2.1238	Cytochrome c oxidase subunit Vc family protein
Ghir_D08G011800	4.17434	8.63754e-14	1.25889e-12	2.06155	UDP-Glycosyltransferase superfamily protein				Ghir_A07G011730	0.229364	0	0	-2.12429	Fatty acid hydroxylase superfamily
Ghir_D04G005190	5.58316	7.41629e-14	1.09187e-12	2.48108					Ghir_A03G013440	0.228585	0	0	-2.1292	inorganic carbon transport protein-related
Ghir_D11G013390	4.33169	6.30607e-14	9.39474e-13	2.11493	histone H2A 11				Ghir_A03G004100	0.228247	2.66454e-15	4.95276e-14	-2.13133	plasma membrane intrinsic protein 2
Ghir_A06G013710	4.20612	6.10623e-14	9.11832e-13	2.07249	glycine-rich protein				Ghir_D01G000850	0.228133	0	0	-2.13205	Cyclase family protein
Ghir_D04G016780	7.90942	5.01821e-14	7.59494e-13	2.98357	Aldolase-type TIM barrel family protein				Ghir_A13G013830	0.228038	0	0	-2.13265	nuclear factor Y, subunit B3
Ghir_D04G015610	4.29626	4.996e-14	7.56312e-13	2.10308	alpha/beta-Hydrolases superfamily protein				Ghir_D01G003920	0.227944	0	0	-2.13325	cytochrome P450, family 72, subfamily A, polypeptide 15
Ghir_A04G012800	5.52604	4.25215e-14	6.52532e-13	2.46625	tubulin alpha-2 chain				Ghir_D13G015520	0.227622	0	0	-2.13529	PsbQ-like 1
Ghir_D09G012820	12.1831	3.73035e-14	5.78581e-13	3.60681					Ghir_D04G018590	0.227497	9.21485e-15	1.57135e-13	-2.13608	FAD/NAD(P)-binding oxidoreductase family protein
Ghir_A02G017710	5.07475	2.04281e-14	3.29333e-13	2.34334	CAP superfamily protein				Ghir_A10G015420	0.227441	0	0	-2.13644	photosystem II subunit P-1
Ghir_A05G001890	4.09815	1.83187e-14	2.97128e-13	2.03497	early nodulin-related				Ghir_A04G003210	0.227383	0	0	-2.13681	Protein of unknown function (DUF2921)
Ghir_D04G010730	11.1634	1.59872e-14	2.62111e-13	3.48071	unknown protein				Ghir_D01G019020	0.227226	1.33227e-15	2.59986e-14	-2.1378	cytochrome b6f complex subunit (petM), putative
Ghir_A10G005540	5.65068	1.18794e-14	1.99269e-13	2.49843	Glucose-methanol-choline (GMC) oxidoreductase family protein				Ghir_A01G012380	0.226934	0	0	-2.13966
Ghir_A08G004240	4.84912	1.11022e-14	1.87168e-13	2.27772	UDP-GLUCOSE PYROPHOSPHORYLASE 1				Ghir_D01G001950	0.226778	2.22045e-16	4.82455e-15	-2.14064	GBF's pro-rich region-interacting factor 1
Ghir_A02G018490	4.14617	9.88098e-15	1.67688e-13	2.05178	aldehyde dehydrogenase 3F1				Ghir_D12G026670	0.226649	0	0	-2.14147	chitinase A
Ghir_A05G001250	4.01259	8.21565e-15	1.41153e-13	2.00454	Molybdenum cofactor sulfurase family protein				Ghir_A02G012010	0.226593	0	0	-2.14182	subunit NDH-M of NAD(P)H:plastoquinone dehydrogenase complex
Ghir_D05G014820	5.20509	7.99361e-15	1.37635e-13	2.37992	EXORDIUM like 1				Ghir_A11G017760	0.226244	0	0	-2.14405	TRICHOME BIREFRINGENCE-LIKE 19
Ghir_A10G015270	31.6909	7.54952e-15	1.30375e-13	4.98599	lipid transfer protein 3				Ghir_A07G008090	0.225761	0	0	-2.14713	PHYTOENE SYNTHASE
Ghir_D08G019800	5.41789	6.88338e-15	1.19812e-13	2.43773	tubulin beta 8				Ghir_D05G000840	0.225698	0	0	-2.14754	FUNCTIONS IN: molecular_function unknown
Ghir_A12G027780	5.12707	6.66134e-15	1.16201e-13	2.35813	EXORDIUM like 3				Ghir_D10G017380	0.225452	0	0	-2.14911	pyruvate orthophosphate dikinase
Ghir_D05G013730	7.5055	6.21725e-15	1.08961e-13	2.90795	Late embryogenesis abundant (LEA) hydroxyproline-rich glycoprotein family				Ghir_D03G001550	0.225043	0	0	-2.15172	unknown protein
Ghir_A06G016460	7.90145	5.88418e-15	1.03636e-13	2.98212	RPM1 interacting protein 4				Ghir_A07G023610	0.224924	0	0	-2.15249	cyclophilin 38
Ghir_D01G023140	4.697	4.88498e-15	8.70225e-14	2.23174	actin 3				Ghir_D10G026170	0.224867	2.99982e-13	4.03729e-12	-2.15285	plasma membrane intrinsic protein 1
Ghir_D03G010450	4.35367	4.32987e-15	7.7851e-14	2.12223	Protein of unknown function, DUF538				Ghir_D11G000490	0.224737	0	0	-2.15369	MATE efflux family protein
Ghir_D05G022890	4.74684	3.33067e-15	6.09505e-14	2.24697	Phosphate-responsive 1 family protein				Ghir_A10G023700	0.224428	0	0	-2.15568	plasma membrane intrinsic protein 1
Ghir_D10G006370	6.61032	3.10862e-15	5.71824e-14	2.72472	Glucose-methanol-choline (GMC) oxidoreductase family protein				Ghir_A05G042230	0.224248	0	0	-2.15683	lactate/malate dehydrogenase family protein
Ghir_A05G007030	9.34415	2.22045e-15	4.18214e-14	3.22406	cytochrome P450, family 706, subfamily A, polypeptide 6				Ghir_A06G012570	0.224208	0	0	-2.15709	Plastid-lipid associated protein PAP / fibrillin family protein
Ghir_A13G012570	4.58269	2.22045e-15	4.18214e-14	2.19619	Major facilitator superfamily protein				Ghir_D08G005660	0.224169	0	0	-2.15734
Ghir_D01G006580	4.32924	1.9984e-15	3.78966e-14	2.11411	Auxin-responsive GH3 family protein				Ghir_D12G015000	0.22393	0	0	-2.15888	photosystem II family protein
Ghir_D05G003780	7.53749	1.22125e-15	2.40751e-14	2.91409	Plant invertase/pectin methylesterase inhibitor superfamily protein				Ghir_D08G004380	0.223716	0	0	-2.16026	NAD(P)-binding Rossmann-fold superfamily protein
Ghir_D04G004030	5.26936	1.11022e-15	2.19339e-14	2.39763	protodermal factor 1				Ghir_A01G014480	0.2237	0	0	-2.16036	phosphoglucomutase, putative / glucose phosphomutase, putative
Ghir_D08G001670	6.48819	8.88178e-16	1.77672e-14	2.69782	Bifunctional inhibitor/lipid-transfer protein/seed storage 2S albumin superfamily protein				Ghir_D06G007740	0.223572	0	0	-2.16119	cytokinin-responsive gata factor 1
Ghir_D05G023090	4.27272	6.66134e-16	1.35463e-14	2.09515	annexin 1				Ghir_D12G006550	0.223285	0	0	-2.16304	unknown protein
Ghir_D11G015790	4.24202	6.66134e-16	1.35463e-14	2.08475	RPM1-interacting protein 4 (RIN4) family protein				Ghir_A04G004600	0.222787	4.65183e-14	7.08414e-13	-2.16626
Ghir_D04G016470	5.24759	4.44089e-16	9.22494e-15	2.39166	EXORDIUM like 5				Ghir_D03G015230	0.222656	1.16285e-09	8.70987e-09	-2.16711	lactoylglutathione lyase family protein / glyoxalase I family protein
Ghir_A13G010390	5.13462	4.44089e-16	9.22494e-15	2.36026	Glycosyl hydrolase family protein				Ghir_D07G020810	0.222262	0	0	-2.16967	nuclear factor Y, subunit B3
Ghir_D11G007580	4.03333	4.44089e-16	9.22494e-15	2.01197					Ghir_D10G012460	0.222197	0	0	-2.17009	FAD-binding Berberine family protein
Ghir_D07G013130	14.8007	3.33067e-16	7.13956e-15	3.8876	Bifunctional inhibitor/lipid-transfer protein/seed storage 2S albumin superfamily protein				Ghir_D10G007270	0.221858	0	0	-2.17229	NDH-dependent cyclic electron flow 1
Ghir_D01G018800	4.27264	3.33067e-16	7.13956e-15	2.09513	D-aminoacid aminotransferase-like PLP-dependent enzymes superfamily protein				Ghir_A04G005130	0.22165	0	0	-2.17365	isochorismate synthase 2
Ghir_A07G024040	5.01009	3.33067e-16	7.13956e-15	2.32484	UDP-Glycosyltransferase superfamily protein				Ghir_A12G027490	0.2215	7.62279e-13	9.61599e-12	-2.17462	GroES-like zinc-binding alcohol dehydrogenase family protein
Ghir_D09G011410	4.75711	2.22045e-16	4.82455e-15	2.25009	alpha-vacuolar processing enzyme				Ghir_D05G009160	0.220691	0	0	-2.1799	LOCATED IN: thylakoid, chloroplast thylakoid membrane, chloroplast, chloroplast envelope
Ghir_D08G013970	5.17657	2.22045e-16	4.82455e-15	2.372	cytochrome P450, family 78, subfamily A, polypeptide 6				Ghir_D09G000800	0.220676	2.30926e-14	3.69859e-13	-2.18	Terpenoid cyclases/Protein prenyltransferases superfamily protein
Ghir_A07G001550	4.11231	2.22045e-16	4.82455e-15	2.03995	Duplicated homeodomain-like superfamily protein				Ghir_A02G007670	0.220547	0	0	-2.18084	Pheophorbide a oxygenase family protein with Rieske [2Fe-2S] domain
Ghir_D10G003790	9.21163	2.22045e-16	4.82455e-15	3.20346	GDSL-like Lipase/Acylhydrolase superfamily protein				Ghir_A13G019250	0.220403	0	0	-2.18178	CONSTANS-like 4
Ghir_D05G024710	4.21553	2.22045e-16	4.82455e-15	2.07572	nodulin MtN21 /EamA-like transporter family protein				Ghir_D01G023550	0.220249	0	0	-2.18279	plastid-specific ribosomal protein 4
Ghir_D08G011800	5.53033	2.22045e-16	4.82455e-15	2.46737	UDP-Glycosyltransferase superfamily protein				Ghir_A13G014830	0.220159	0	0	-2.18338	PsbQ-like 1
Ghir_A02G001550	4.74491	2.22045e-16	4.82455e-15	2.24638	unknown protein				Ghir_D01G014870	0.220132	0	0	-2.18356	NAD(P)-linked oxidoreductase superfamily protein
Ghir_A03G014430	5.88296	1.11022e-16	2.54856e-15	2.55654	glyceraldehyde-3-phosphate dehydrogenase C subunit 1				Ghir_A02G002860	0.219991	0	0	-2.18448	glutathione S-transferase tau 7
Ghir_A11G009840	4.05101	1.11022e-16	2.54856e-15	2.01828	Pectin lyase-like superfamily protein				Ghir_A11G027980	0.21999	0	0	-2.18449	NDH-dependent cyclic electron flow 1
Ghir_A05G032910	4.55877	1.11022e-16	2.54856e-15	2.18865	Plant stearoyl-acyl-carrier-protein desaturase family protein				Ghir_A03G015420	0.219668	0	0	-2.1866	enoyl-CoA hydratase/isomerase D
Ghir_A03G010930	5.98553	1.11022e-16	2.54856e-15	2.58148	polygalacturonase 2				Ghir_A11G002470	0.219549	1.02918e-13	1.48674e-12	-2.18739
Ghir_D02G001640	4.34995	1.11022e-16	2.54856e-15	2.121	unknown protein				Ghir_D03G015220	0.219487	0	0	-2.1878	lactoylglutathione lyase family protein / glyoxalase I family protein
Ghir_A01G011040	5.53628	1.11022e-16	2.54856e-15	2.46892					Ghir_A10G006450	0.21931	0	0	-2.18895	NDH-dependent cyclic electron flow 1
Ghir_D05G004290	6.1331	0	0	2.61662	17.6 kDa class II heat shock protein				Ghir_D08G018960	0.219032	0	0	-2.19079	Plant invertase/pectin methylesterase inhibitor superfamily protein
Ghir_D12G024500	5.25661	0	0	2.39413	1-aminocyclopropane-1-carboxylic acid (acc) synthase 6				Ghir_A08G017990	0.21886	0	0	-2.19192	Pentapeptide repeat-containing protein
Ghir_D10G015750	5.69655	0	0	2.51009	3-ketoacyl-CoA synthase 2				Ghir_D10G003270	0.218376	7.74936e-13	9.75828e-12	-2.19511	Glucose-6-phosphate/phosphate translocator-related
Ghir_D13G009970	5.23465	0	0	2.38809	3-oxo-5-alpha-steroid 4-dehydrogenase family protein				Ghir_D06G021090	0.218355	0	0	-2.19525	post-illumination chlorophyll fluorescence increase
Ghir_D09G012470	4.26845	0	0	2.09371	6-phosphogluconate dehydrogenase family protein				Ghir_A08G016000	0.218269	0	0	-2.19582	Domain of unknown function (DUF1995)
Ghir_A02G006960	5.03629	0	0	2.33236	alcohol dehydrogenase 1				Ghir_A08G023820	0.218122	0	0	-2.19679	Uncharacterized conserved protein (DUF2358)
Ghir_A08G008150	7.86303	0	0	2.97508	alpha/beta-Hydrolases superfamily protein				Ghir_D06G010230	0.217993	1.55431e-15	2.99469e-14	-2.19765	tonoplast intrinsic protein 4
Ghir_A04G011240	5.19444	0	0	2.37697	alpha/beta-Hydrolases superfamily protein				Ghir_D08G016470	0.217989	0	0	-2.19767	Pectinacetylesterase family protein
Ghir_D08G008180	4.32053	0	0	2.11121	alpha/beta-Hydrolases superfamily protein				Ghir_A12G019780	0.217474	4.44089e-16	9.22494e-15	-2.20109	sulfotransferase 16
Ghir_A11G002570	4.43226	0	0	2.14804	AMP-dependent synthetase and ligase family protein				Ghir_A03G011290	0.217071	1.73017e-12	2.04925e-11	-2.20376	sphingoid base hydroxylase 2
Ghir_D11G002520	4.03217	0	0	2.01156	AMP-dependent synthetase and ligase family protein				Ghir_A09G003730	0.217037	0	0	-2.20399	lysine histidine transporter 1
Ghir_A05G023210	6.15141	0	0	2.62092	annexin 1				Ghir_D06G007980	0.216425	0	0	-2.20806	Lactoylglutathione lyase / glyoxalase I family protein
Ghir_D11G023110	4.85596	0	0	2.27976	annexin 2				Ghir_A12G010270	0.216377	0	0	-2.20838	basic helix-loop-helix (bHLH) DNA-binding superfamily protein
Ghir_D09G017670	4.61453	0	0	2.20618	annexin 5				Ghir_D11G006960	0.215934	1.48801e-08	9.33657e-08	-2.21134	CCR-like
Ghir_D10G020300	10.3443	0	0	3.37076	annexin 8				Ghir_D10G001480	0.215829	0	0	-2.21204	WRKY family transcription factor
Ghir_D10G020290	10.1435	0	0	3.34248	annexin 8				Ghir_D06G006330	0.215455	0	0	-2.21454	Sodium Bile acid symporter family
Ghir_A10G018790	7.47984	0	0	2.90301	annexin 8				Ghir_A03G000160	0.215043	0	0	-2.2173	membrane protein, putative
Ghir_D07G012790	5.1078	0	0	2.3527	beta-6 tubulin				Ghir_D11G000860	0.214851	0	0	-2.21859	2 iron, 2 sulfur cluster binding
Ghir_A03G014630	11.719	0	0	3.55078	beta-ketoacyl reductase 1				Ghir_A02G003920	0.214848	0	0	-2.21861	2-oxoglutarate (2OG) and Fe(II)-dependent oxygenase superfamily protein
Ghir_A12G023250	10.8224	0	0	3.43595	Bifunctional inhibitor/lipid-transfer protein/seed storage 2S albumin superfamily protein				Ghir_A01G008820	0.214598	0	0	-2.22029	phosphoglycerate kinase 1
Ghir_D07G009170	5.06906	0	0	2.34172	Bifunctional inhibitor/lipid-transfer protein/seed storage 2S albumin superfamily protein				Ghir_A07G003360	0.214564	0	0	-2.22052	Ubiquitin-like superfamily protein
Ghir_A07G009070	4.19992	0	0	2.07036	Bifunctional inhibitor/lipid-transfer protein/seed storage 2S albumin superfamily protein				Ghir_D08G019080	0.214501	0	0	-2.22094	FKBP-like peptidyl-prolyl cis-trans isomerase family protein
Ghir_D05G005220	17.8172	0	0	4.1552	BURP domain-containing protein				Ghir_A10G023700	0.214354	4.44089e-16	9.22494e-15	-2.22194	plasma membrane intrinsic protein 1
Ghir_D07G016680	4.25553	0	0	2.08934	C2 calcium/lipid-binding plant phosphoribosyltransferase family protein				Ghir_D08G015960	0.213996	0	0	-2.22435	Protein of unknown function (DUF3411)
Ghir_D12G006880	7.39416	0	0	2.88639	calmodulin-like 41				Ghir_A05G001590	0.213995	2.88658e-15	5.3344e-14	-2.22435	blue-copper-binding protein
Ghir_D13G012330	9.00652	0	0	3.17097	calreticulin 1a				Ghir_D04G017770	0.213968	6.90748e-10	5.37705e-09	-2.22454	proline-rich protein 2
Ghir_A13G011760	5.71385	0	0	2.51446	calreticulin 1a				Ghir_D07G023710	0.213795	0	0	-2.2257	cyclophilin 38
Ghir_D10G004400	7.31053	0	0	2.86998	Carbohydrate-binding X8 domain superfamily protein				Ghir_D04G011880	0.213732	0	0	-2.22612	gamma tonoplast intrinsic protein
Ghir_D05G036700	8.59738	0	0	3.1039	CBS domain-containing protein				Ghir_A08G007580	0.213676	0	0	-2.2265	resistance to phytophthora 1
Ghir_A12G026330	4.32308	0	0	2.11206	CCT motif family protein				Ghir_D01G020570	0.213627	4.44089e-16	9.22494e-15	-2.22684	unknown protein
Ghir_A11G013410	12.1922	0	0	3.60789	Class I glutamine amidotransferase-like superfamily protein				Ghir_A04G001180	0.21352	0	0	-2.22756	sulfotransferase 16
Ghir_D11G013420	10.5663	0	0	3.4014	Class I glutamine amidotransferase-like superfamily protein				Ghir_A10G024160	0.213342	0	0	-2.22876	fatty acid desaturase 8
Ghir_D03G018170	4.49939	0	0	2.16973	CONTAINS InterPro DOMAIN/s: Mediator complex subunit Med28 (InterPro:IPR021640)				Ghir_A07G017820	0.212585	4.27214e-13	5.59845e-12	-2.23389	photosystem II light harvesting complex gene 2.1
Ghir_A04G002960	6.04977	0	0	2.59688	Cystathionine beta-synthase (CBS) family protein				Ghir_D05G001780	0.212499	3.66374e-15	6.67202e-14	-2.23447	blue-copper-binding protein
Ghir_D05G007120	15.4139	0	0	3.94616	cytochrome P450, family 706, subfamily A, polypeptide 6				Ghir_D13G024650	0.212491	0	0	-2.23453	NAD(P)-binding Rossmann-fold superfamily protein
Ghir_D12G021740	4.78939	0	0	2.25984	cytochrome P450, family 76, subfamily C, polypeptide 4				Ghir_D01G003930	0.212259	0	0	-2.2361	cytochrome P450, family 72, subfamily A, polypeptide 15
Ghir_D11G010660	5.70699	0	0	2.51273	cytochrome P450, family 78, subfamily A, polypeptide 6				Ghir_A08G013350	0.212246	0	0	-2.23619	Tetratricopeptide repeat (TPR)-like superfamily protein
Ghir_A11G010730	5.618	0	0	2.49006	cytochrome P450, family 78, subfamily A, polypeptide 6				Ghir_D01G019870	0.21219	0	0	-2.23657	Chlorophyll A-B binding family protein
Ghir_D03G013160	9.37623	0	0	3.22901	cytochrome P450, family 87, subfamily A, polypeptide 2				Ghir_D06G000120	0.211926	0	0	-2.23837	beta-1,3-glucanase 3
Ghir_D09G014380	4.79526	0	0	2.26161	cytochrome P450, family 94, subfamily C, polypeptide 1				Ghir_A01G020420	0.211781	0	0	-2.23935	FKBP-like peptidyl-prolyl cis-trans isomerase family protein
Ghir_A09G014740	4.63617	0	0	2.21293	cytochrome P450, family 94, subfamily C, polypeptide 1				Ghir_D07G009830	0.211712	0	0	-2.23983	photosystem I subunit l
Ghir_D11G000230	5.57196	0	0	2.47818	DNA directed RNA polymerase, 7 kDa subunit				Ghir_A01G002320	0.211283	0	0	-2.24275	FtsH extracellular protease family
Ghir_D07G002080	4.19928	0	0	2.07014	Duplicated homeodomain-like superfamily protein				Ghir_A05G018990	0.211123	7.98828e-12	8.51883e-11	-2.24384	ferredoxin-NADP(+)-oxidoreductase 2
Ghir_D04G004910	4.2377	0	0	2.08328	early nodulin-like protein 20				Ghir_A09G011460	0.210482	0	0	-2.24823	C2H2-like zinc finger protein
Ghir_A10G015240	20.4617	0	0	4.35485	expansin A8				Ghir_D13G021270	0.210423	0	0	-2.24864	replication protein A 1A
Ghir_A04G010250	18.9887	0	0	4.24707	gamma interferon responsive lysosomal thiol (GILT) reductase family protein				Ghir_A03G006790	0.210127	0	0	-2.25067	Cyclophilin-like peptidyl-prolyl cis-trans isomerase family protein
Ghir_D04G014490	14.7191	0	0	3.87962	gamma interferon responsive lysosomal thiol (GILT) reductase family protein				Ghir_A03G020350	0.210094	0	0	-2.25089	unknown protein
Ghir_A09G011870	7.85995	0	0	2.97452	gamma vacuolar processing enzyme				Ghir_D10G018300	0.209756	0	0	-2.25322	Nodulin MtN3 family protein
Ghir_A04G012950	19.3801	0	0	4.27651	Gibberellin-regulated family protein				Ghir_A02G012320	0.209745	0	0	-2.25329	elongation factor family protein
Ghir_D04G017310	15.1728	0	0	3.92342	Gibberellin-regulated family protein				Ghir_D11G003000	0.209468	0	0	-2.2552	Single hybrid motif superfamily protein
Ghir_D05G013750	5.60916	0	0	2.48779	Glucose-methanol-choline (GMC) oxidoreductase family protein				Ghir_D02G024420	0.209431	0	0	-2.25545	methionine sulfoxide reductase B 2
Ghir_A05G014000	4.05255	0	0	2.01883	Glucose-methanol-choline (GMC) oxidoreductase family protein				Ghir_A11G013510	0.209117	0	0	-2.25762	photosystem II reaction center W
Ghir_A08G009510	5.07185	0	0	2.34251	glucuronidase 3				Ghir_A09G023840	0.208486	0	0	-2.26198	cellulose synthase like E1
Ghir_D02G015800	6.6401	0	0	2.7312	glyceraldehyde-3-phosphate dehydrogenase C2				Ghir_D05G007560	0.208361	0	0	-2.26284	early nodulin-like protein 18
Ghir_D06G013880	4.4266	0	0	2.1462	glycine-rich protein				Ghir_D01G001060	0.207918	0	0	-2.26591	polyol/monosaccharide transporter 5
Ghir_A13G010390	9.05739	0	0	3.1791	Glycosyl hydrolase family protein				Ghir_D05G023550	0.207356	4.62075e-13	6.02189e-12	-2.26982	EF hand calcium-binding protein family
Ghir_D13G010980	5.2252	0	0	2.38549	Glycosyl hydrolase family protein				Ghir_D03G006730	0.207191	0	0	-2.27097	subunit NDH-M of NAD(P)H:plastoquinone dehydrogenase complex
Ghir_A03G020030	5.86477	0	0	2.55207	Glycosyl hydrolase superfamily protein				Ghir_D11G017300	0.206609	0	0	-2.27502	Rhomboid-related intramembrane serine protease family protein
Ghir_D05G010640	6.07639	0	0	2.60321	Heavy metal transport/detoxification superfamily protein				Ghir_D06G009590	0.206536	0	0	-2.27553	cytokinin-responsive gata factor 1
Ghir_A05G010910	5.12472	0	0	2.35747	Heavy metal transport/detoxification superfamily protein				Ghir_A04G006330	0.206147	0	0	-2.27825	Tetratricopeptide repeat (TPR)-like superfamily protein
Ghir_D06G005570	4.39139	0	0	2.13468	heptahelical transmembrane protein1				Ghir_A08G002480	0.205965	0	0	-2.27953	unknown protein
Ghir_A02G017970	4.46222	0	0	2.15776	homeobox protein 21				Ghir_D04G019690	0.205448	0	0	-2.28315	unknown protein
Ghir_A11G019710	10.7914	0	0	3.43181	homeobox protein 40				Ghir_A11G026900	0.205443	0	0	-2.28319	indoleacetic acid-induced protein 16
Ghir_D11G019790	7.12056	0	0	2.83199	homeobox protein 40				Ghir_D10G013650	0.204853	0	0	-2.28734	enzyme binding
Ghir_D09G004420	7.34467	0	0	2.8767	Homeobox-leucine zipper family protein / lipid-binding START domain-containing protein				Ghir_A11G028450	0.204689	0	0	-2.28849	thylakoid lumen 18.3 kDa protein
Ghir_D08G011000	9.36852	0	0	3.22782	HXXXD-type acyl-transferase family protein				Ghir_D10G012120	0.204461	0	0	-2.2901
Ghir_D08G022300	7.5508	0	0	2.91663	Inorganic H pyrophosphatase family protein				Ghir_D05G004550	0.204267	1.04361e-14	1.76638e-13	-2.29147	glycine decarboxylase P-protein 1
Ghir_A08G021530	5.7188	0	0	2.51571	Inorganic H pyrophosphatase family protein				Ghir_A03G017810	0.204131	0	0	-2.29243	photosynthetic electron transfer C
Ghir_D07G004980	4.19268	0	0	2.06787	Integrase-type DNA-binding superfamily protein				Ghir_A11G015870	0.204025	0	0	-2.29318	glucose-6-phosphate dehydrogenase 1
Ghir_D12G029700	8.42521	0	0	3.07471	10-formyltetrahydrofolate biosynthetic process				Ghir_D04G000670	0.204008	0	0	-2.2933	lactate/malate dehydrogenase family protein
Ghir_D12G029700	4.42817	0	0	2.14671	10-formyltetrahydrofolate biosynthetic process				Ghir_D10G026580	0.203565	0	0	-2.29644	fatty acid desaturase 8
Ghir_D04G020140	19.3878	0	0	4.27708	K-box region and MADS-box transcription factor family protein				Ghir_A09G020960	0.203532	0	0	-2.29667	glutamine synthetase 2
Ghir_A05G027830	17.2103	0	0	4.1052	K-box region and MADS-box transcription factor family protein				Ghir_D01G003750	0.203278	0	0	-2.29848	SOUL heme-binding family protein
Ghir_D05G027870	16.7364	0	0	4.06492	K-box region and MADS-box transcription factor family protein				Ghir_D11G033820	0.203221	0	0	-2.29888	beta glucosidase 42
Ghir_A04G015290	16.3431	0	0	4.03061	K-box region and MADS-box transcription factor family protein				Ghir_D05G029080	0.202941	8.0469e-13	1.0103e-11	-2.30086
Ghir_D05G025430	10.1941	0	0	3.34966	K-box region and MADS-box transcription factor family protein				Ghir_D05G020240	0.202675	3.10485e-12	3.53062e-11	-2.30276	cytochrome P450, family 82, subfamily C, polypeptide 4
Ghir_A05G025550	8.81632	0	0	3.14018	K-box region and MADS-box transcription factor family protein				Ghir_D13G007910	0.202531	0	0	-2.30378	PsbQ-like 2
Ghir_D10G003810	8.47589	0	0	3.08336	K-box region and MADS-box transcription factor family protein				Ghir_D10G021650	0.202513	0	0	-2.30392	cytochrome P450, family 94, subfamily D, polypeptide 2
Ghir_A07G019150	8.44588	0	0	3.07825	K-box region and MADS-box transcription factor family protein				Ghir_D05G007040	0.20216	4.44089e-16	9.22494e-15	-2.30643	lipoxygenase 2
Ghir_D10G003800	6.94594	0	0	2.79617	K-box region and MADS-box transcription factor family protein				Ghir_D09G011780	0.201524	0	0	-2.31098	Chaperonin-like RbcX protein
Ghir_D05G027870	6.79332	0	0	2.76412	K-box region and MADS-box transcription factor family protein				Ghir_D05G019010	0.201378	6.50591e-14	9.67214e-13	-2.31202	ferredoxin-NADP(+)-oxidoreductase 2
Ghir_A05G025550	6.69818	0	0	2.74377	K-box region and MADS-box transcription factor family protein				Ghir_A12G026590	0.201244	0	0	-2.31298	chitinase A
Ghir_A05G027830	5.82466	0	0	2.54217	K-box region and MADS-box transcription factor family protein				Ghir_D05G037260	0.200856	8.02736e-12	8.55478e-11	-2.31577
Ghir_A05G039020	5.80325	0	0	2.53686	K-box region and MADS-box transcription factor family protein				Ghir_A03G002990	0.20082	0	0	-2.31602	unknown protein
Ghir_D09G024990	5.60559	0	0	2.48687	K-box region and MADS-box transcription factor family protein				Ghir_D01G000800	0.200732	3.53051e-14	5.50395e-13	-2.31666	Leucine-rich repeat (LRR) family protein
Ghir_A03G012840	5.54562	0	0	2.47135	K-box region and MADS-box transcription factor family protein				Ghir_D04G003410	0.200279	0	0	-2.31991	photosystem I reaction center subunit PSI-N, chloroplast, putative / PSI-N, putative (PSAN)
Ghir_A10G003000	5.2561	0	0	2.39399	K-box region and MADS-box transcription factor family protein				Ghir_D13G014280	0.200187	5.98854e-13	7.68821e-12	-2.32058	Aldolase superfamily protein
Ghir_A04G011650	4.88077	0	0	2.28711	K-box region and MADS-box transcription factor family protein				Ghir_A05G017400	0.200087	3.11529e-10	2.56232e-09	-2.3213	thiazole biosynthetic enzyme, chloroplast (ARA6) (THI1) (THI4)
Ghir_A05G013980	7.76285	0	0	2.95659	Late embryogenesis abundant (LEA) hydroxyproline-rich glycoprotein family				Ghir_D02G004060	0.199801	0	0	-2.32336	AUX/IAA transcriptional regulator family protein
Ghir_A02G011260	6.66397	0	0	2.73638	Late embryogenesis abundant (LEA) hydroxyproline-rich glycoprotein family				Ghir_A10G012020	0.199753	0	0	-2.32371	NAD(P)H dehydrogenase 18
Ghir_A10G015530	4.36062	0	0	2.12453	Leucine-rich repeat protein kinase family protein				Ghir_A01G021780	0.199737	1.53271e-11	1.56317e-10	-2.32383	PAR1 protein
Ghir_A12G005200	4.09318	0	0	2.03322	Major facilitator superfamily protein				Ghir_D05G006510	0.199468	0	0	-2.32577	HOPW1-1-interacting 2
Ghir_D09G001570	6.95469	0	0	2.79799	mini zinc finger 2				Ghir_A05G039690	0.199386	0	0	-2.32637	photosystem I reaction center subunit PSI-N, chloroplast, putative / PSI-N, putative (PSAN)
Ghir_D04G020730	4.80801	0	0	2.26544	myb domain protein 16				Ghir_D06G000190	0.199365	8.38929e-12	8.90183e-11	-2.32652	GAST1 protein homolog 1
Ghir_A12G017450	4.66768	0	0	2.2227	myb domain protein 16				Ghir_D01G005160	0.199296	0	0	-2.32702	sodium/calcium exchanger family protein / calcium-binding EF hand family protein
Ghir_D08G018610	4.389	0	0	2.13389	Nodulin MtN21 /EamA-like transporter family protein				Ghir_A06G002710	0.199124	0	0	-2.32826	amino acid permease 6
Ghir_D02G009180	11.4448	0	0	3.51662	N-terminal nucleophile aminohydrolases (Ntn hydrolases) superfamily protein				Ghir_D12G017450	0.198428	0	0	-2.33331	alpha/beta-Hydrolases superfamily protein
Ghir_D01G009870	4.13158	0	0	2.04669	O-Glycosyl hydrolases family 17 protein				Ghir_D07G008830	0.198365	0	0	-2.33377	ralf-like 27
Ghir_D11G000390	6.00912	0	0	2.58715	Pathogenesis-related thaumatin superfamily protein				Ghir_A09G021990	0.198281	1.11022e-16	2.54856e-15	-2.33438	enzyme binding
Ghir_D12G004920	5.76084	0	0	2.52628	Pectin lyase-like superfamily protein				Ghir_A03G015180	0.197982	0	0	-2.33656	alanine-2-oxoglutarate aminotransferase 2
Ghir_A05G006360	8.65	0	0	3.1127	Peroxidase superfamily protein				Ghir_A13G011460	0.197751	0	0	-2.33824	Mog1/PsbP/DUF1795-like photosystem II reaction center PsbP family protein
Ghir_D05G006440	5.75354	0	0	2.52445	Peroxidase superfamily protein				Ghir_D10G014090	0.197722	0	0	-2.33845	NAD(P)-linked oxidoreductase superfamily protein
Ghir_D08G012140	5.2298	0	0	2.38675	phosphoinositide 4-kinase gamma 4				Ghir_A05G036800	0.196766	0	0	-2.34545	S-adenosyl-L-methionine-dependent methyltransferases superfamily protein
Ghir_A08G011400	4.78513	0	0	2.25856	phosphoinositide 4-kinase gamma 4				Ghir_A10G011830	0.196487	1.86517e-14	3.01993e-13	-2.34749	S-adenosyl-L-methionine-dependent methyltransferases superfamily protein
Ghir_D11G032280	14.4371	0	0	3.85171	Plant invertase/pectin methylesterase inhibitor superfamily protein				Ghir_A13G003390	0.196481	0	0	-2.34754	2Fe-2S ferredoxin-like superfamily protein
Ghir_A11G031890	12.1452	0	0	3.60231	Plant invertase/pectin methylesterase inhibitor superfamily protein				Ghir_D02G002080	0.196343	0	0	-2.34855
Ghir_A08G012650	4.1524	0	0	2.05395	P-loop nucleoside triphosphate hydrolases superfamily protein with CH (Calponin Homology) domain				Ghir_A12G017210	0.195516	0	0	-2.35464	alpha/beta-Hydrolases superfamily protein
Ghir_D02G022750	4.56714	0	0	2.19129	Protein kinase superfamily protein				Ghir_D03G000910	0.195258	0	0	-2.35655	Chaperone DnaJ-domain superfamily protein
Ghir_A07G011590	4.00511	0	0	2.00184	Protein kinase superfamily protein				Ghir_A13G021720	0.195028	0	0	-2.35824	2Fe-2S ferredoxin-like superfamily protein
Ghir_D12G014120	4.74126	0	0	2.24527	Protein of unknown function, DUF538				Ghir_D04G014740	0.194843	0	0	-2.35962	Glutathione S-transferase family protein
Ghir_D04G004030	22.5828	0	0	4.49715	protodermal factor 1				Ghir_D04G001320	0.194622	0	0	-2.36125	unknown protein
Ghir_A05G039070	12.5572	0	0	3.65044	protodermal factor 1				Ghir_D05G036840	0.194609	5.4623e-14	8.21831e-13	-2.36135	Peroxisomal membrane 22 kDa (Mpv17/PMP22) family protein
Ghir_D01G001220	4.18478	0	0	2.06515	pumilio 7				Ghir_D05G012450	0.194371	0	0	-2.36312	Protein of unknown function (DUF567)
Ghir_A09G022500	4.51763	0	0	2.17557	PYRIMidINE 4				Ghir_D02G003440	0.194145	0	0	-2.36479	Aluminium induced protein with YGL and LRDR motifs
Ghir_D06G004800	5.91663	0	0	2.56478	response regulator 9				Ghir_D02G016880	0.194046	0	0	-2.36553	carbonic anhydrase 2
Ghir_D13G001540	12.9418	0	0	3.69397	senescence associated gene 20				Ghir_D06G015420	0.193971	0	0	-2.36609	chlorophyll A/B binding protein 1
Ghir_A13G001230	11.6482	0	0	3.54204	senescence associated gene 20				Ghir_A02G011710	0.193935	0	0	-2.36636	Inositol monophosphatase family protein
Ghir_A10G009880	5.26528	0	0	2.39651	SPFH/Band 7/PHB domain-containing membrane-associated protein family				Ghir_D03G014820	0.193917	1.28786e-14	2.14732e-13	-2.36649	plasma membrane intrinsic protein 2
Ghir_D11G027290	4.06965	0	0	2.02491	SSXT family protein				Ghir_A06G006390	0.193828	0	0	-2.36715	alpha/beta-Hydrolases superfamily protein
Ghir_D06G001600	13.6545	0	0	3.7713	sterol carrier protein 2				Ghir_A08G010220	0.193262	0	0	-2.37137	unknown protein
Ghir_D09G004750	6.69646	0	0	2.7434	subtilase 1.3				Ghir_D08G007570	0.192581	0	0	-2.37646	resistance to phytophthora 1
Ghir_A09G005100	4.29893	0	0	2.10398	subtilase 1.3				Ghir_D06G011800	0.192539	0	0	-2.37678	Plastid-lipid associated protein PAP / fibrillin family protein
Ghir_D02G009070	6.62573	0	0	2.72808	Subtilase family protein				Ghir_A04G008250	0.191797	2.22045e-16	4.82455e-15	-2.38235	plasma membrane intrinsic protein 2
Ghir_A02G008880	5.92546	0	0	2.56693	Subtilase family protein				Ghir_A04G004600	0.191786	6.00631e-14	8.97962e-13	-2.38243
Ghir_D11G029160	4.06903	0	0	2.02468	Subunits of heterodimeric actin filament capping protein Capz superfamily				Ghir_A07G005090	0.191783	0	0	-2.38245	Transcriptional coactivator/pterin dehydratase
Ghir_D05G003850	5.07966	0	0	2.34473	sucrose synthase 4				Ghir_D03G012030	0.191636	0	0	-2.38356	Cyclophilin-like peptidyl-prolyl cis-trans isomerase family protein
Ghir_A05G007750	4.33523	0	0	2.11611	tetraspanin3				Ghir_A02G003680	0.191243	0	0	-2.38652	indole-3-acetic acid inducible 14
Ghir_A09G017520	5.68263	0	0	2.50656	Thiamine pyrophosphate dependent pyruvate decarboxylase family protein				Ghir_A05G000240	0.191101	0	0	-2.38759	chloroplast import apparatus 2
Ghir_D06G010220	4.69552	0	0	2.23129	Transducin/WD40 repeat-like superfamily protein				Ghir_D09G025120	0.189552	0	0	-2.39933	Haloacid dehalogenase-like hydrolase (HAD) superfamily protein
Ghir_A08G018900	8.75651	0	0	3.13036	tubulin beta 8				Ghir_A02G016540	0.189241	0	0	-2.40171	phytosulfokine 4 precursor
Ghir_D08G011800	8.46947	0	0	3.08227	UDP-Glycosyltransferase superfamily protein				Ghir_D06G015430	0.188945	2.82687e-10	2.34109e-09	-2.40396	chlorophyll A/B binding protein 1
Ghir_A01G003520	6.97619	0	0	2.80244	Uncharacterised protein family (UPF0497)				Ghir_A05G036510	0.188848	0	0	-2.4047	PsbP-like protein 2
Ghir_A11G012530	5.98959	0	0	2.58246	Uncharacterised protein family (UPF0497)				Ghir_A09G009880	0.188656	0	0	-2.40617	Undecaprenyl pyrophosphate synthetase family protein
Ghir_D05G016260	34.8374	0	0	5.12257	unknown protein				Ghir_D09G007070	0.187885	0	0	-2.41207	Glycosyl hydrolase superfamily protein
Ghir_A05G016440	28.4652	0	0	4.83113	unknown protein				Ghir_A09G017000	0.187507	2.9752e-10	2.4566e-09	-2.41498	glutathione S-transferase TAU 8
Ghir_D12G024560	7.11515	0	0	2.83089	unknown protein				Ghir_D08G018880	0.186823	0	0	-2.42026	Pentapeptide repeat-containing protein
Ghir_D09G010330	6.05698	0	0	2.5986	unknown protein				Ghir_D09G004010	0.186767	0	0	-2.42069	ribosomal protein large subunit 27
Ghir_D09G013920	5.50761	0	0	2.46143	unknown protein				Ghir_A09G019340	0.186561	0	0	-2.42228	Tetratricopeptide repeat (TPR)-like superfamily protein
Ghir_A13G019030	5.1588	0	0	2.36704	unknown protein				Ghir_D02G013160	0.186406	0	0	-2.42348	nodulin-related protein 1
Ghir_A09G010570	4.83489	0	0	2.27348	unknown protein				Ghir_D11G015910	0.185737	0	0	-2.42867	glucose-6-phosphate dehydrogenase 1
Ghir_D10G020540	19.1463	0	0	4.259	unknown seed protein like 1				Ghir_D04G020030	0.185526	0	0	-2.43031	Ankyrin repeat family protein
Ghir_D06G018840	4.19381	0	0	2.06826	XH/XS domain-containing protein				Ghir_A05G025680	0.185236	0	0	-2.43256	Rieske (2Fe-2S) domain-containing protein
Ghir_A05G010900	9.10789	0	0	3.18712					Ghir_D08G026820	0.185086	0	0	-2.43373	Thioredoxin superfamily protein
Ghir_A05G037860	6.67779	0	0	2.73937					Ghir_A11G026480	0.1848	0	0	-2.43596	ammonium transporter 1
Ghir_A07G016470	8.0385	0	0	3.00693					Ghir_D09G011000	0.18463	0	0	-2.43729	C2H2-like zinc finger protein
Ghir_A13G018980	37.3135	0	0	5.22162					Ghir_D04G001850	0.184609	0	0	-2.43745	proline-rich family protein
Ghir_D05G004530	4.96975	0	0	2.31317					Ghir_D07G003120	0.184599	0	0	-2.43753	aldehyde dehydrogenase 11A3
Ghir_D10G012330	46.7529	0	0	5.54698					Ghir_A04G007690	0.184004	0	0	-2.44219	don-glucosyltransferase 1
									Ghir_A05G002240	0.183864	0	0	-2.44329	ATP binding
									Ghir_A01G017460	0.183724	0	0	-2.44439	cytochrome b6f complex subunit (petM), putative
									Ghir_A05G009160	0.18371	0	0	-2.4445	LOCATED IN: thylakoid, chloroplast thylakoid membrane, chloroplast, chloroplast envelope
									Ghir_D05G017210	0.183546	3.76976e-12	4.2257e-11	-2.44578	thiazole biosynthetic enzyme, chloroplast (ARA6) (THI1) (THI4)
									Ghir_D08G005270	0.183133	0	0	-2.44903	photosystem I subunit E-2
									Ghir_A13G000470	0.183108	0	0	-2.44924	unknown protein
									Ghir_D09G005120	0.182909	0	0	-2.45081	B-box type zinc finger protein with CCT domain
									Ghir_A08G005150	0.182474	0	0	-2.45424	photosystem I subunit E-2
									Ghir_A13G003690	0.182086	0	0	-2.45731	alpha/beta-Hydrolases superfamily protein
									Ghir_A02G016870	0.181883	0	0	-2.45891	alpha/beta-Hydrolases superfamily protein
									Ghir_A09G025040	0.18166	0	0	-2.46068	ethylene-responsive element binding protein
									Ghir_D02G005510	0.180837	0	0	-2.46724	Protein phosphatase 2C family protein
									Ghir_D13G000750	0.180523	0	0	-2.46974	expansin A8
									Ghir_D09G012550	0.180362	0	0	-2.47103	magnesium-chelatase subunit chlH, chloroplast, putative / Mg-protoporphyrin IX chelatase, putative (CHLH)
									Ghir_D05G025690	0.180128	0	0	-2.47291	Rieske (2Fe-2S) domain-containing protein
									Ghir_D13G014100	0.180104	5.9952e-15	1.05359e-13	-2.4731	photosystem I subunit G
									Ghir_D11G017260	0.178551	0	0	-2.48559	acclimation of photosynthesis to environment
									Ghir_D10G004970	0.178269	0	0	-2.48787	Mitochondrial transcription termination factor family protein
									Ghir_A02G018050	0.177912	0	0	-2.49076	unknown protein
									Ghir_D07G018040	0.177452	0	0	-2.4945	photosystem II light harvesting complex gene 2.1
									Ghir_A06G019940	0.176769	0	0	-2.50006	post-illumination chlorophyll fluorescence increase
									Ghir_A05G030750	0.176696	0	0	-2.50066	PsbP-like protein 1
									Ghir_A09G000860	0.176257	0	0	-2.50425	PHYTOENE SYNTHASE
									Ghir_D01G021140	0.176208	0	0	-2.50465	NAD(P)-binding Rossmann-fold superfamily protein
									Ghir_D05G036350	0.175916	0	0	-2.50704	Protein of unknown function (DUF2921)
									Ghir_A06G001400	0.175852	0	0	-2.50757	cytochrome b6f complex subunit (petM), putative
									Ghir_A02G018680	0.175778	0	0	-2.50817
									Ghir_D05G017560	0.175559	0	0	-2.50997	Glycine cleavage T-protein family
									Ghir_D02G003120	0.175418	1.24429e-10	1.0887e-09	-2.51113	glutamine synthetase 2
									Ghir_A01G003690	0.174613	0	0	-2.51777	SOUL heme-binding family protein
									Ghir_D04G015520	0.173826	1.4688e-11	1.50322e-10	-2.52428
									Ghir_D02G024430	0.17368	0	0	-2.52549	K+ efflux antiporter 3
									Ghir_A05G019350	0.173603	0	0	-2.52613	ATP-dependent protease La (LON) domain protein
									Ghir_D09G022920	0.173442	0	0	-2.52748	indole-3-acetic acid inducible 14
									Ghir_A09G025980	0.173411	0	0	-2.52773	Haloacid dehalogenase-like hydrolase (HAD) superfamily protein
									Ghir_A09G024240	0.173358	0	0	-2.52818	proton gradient regulation 5
									Ghir_D13G019980	0.172387	0	0	-2.53628	CONSTANS-like 4
									Ghir_A07G017680	0.172229	0	0	-2.5376	Major facilitator superfamily protein
									Ghir_D09G021270	0.171965	0	0	-2.53982	enzyme binding
									Ghir_D07G005450	0.171862	3.33067e-16	7.13956e-15	-2.54068	Nodulin MtN3 family protein
									Ghir_D02G012890	0.171613	0	0	-2.54277	sphingoid base hydroxylase 2
									Ghir_D06G013530	0.171008	0	0	-2.54786	photosystem II subunit Q-2
									Ghir_A07G006320	0.170786	0	0	-2.54974	calcium sensing receptor
									Ghir_A03G015140	0.170191	0	0	-2.55477	MATE efflux family protein
									Ghir_D09G022040	0.170125	0	0	-2.55533	ADP glucose pyrophosphorylase large subunit 1
									Ghir_A04G007140	0.169985	0	0	-2.55652	one helix protein
									Ghir_A05G013690	0.169759	2.88658e-15	5.3344e-14	-2.55844	myo-inositol oxygenase 1
									Ghir_D13G018950	0.169632	5.41789e-14	8.15919e-13	-2.55952
									Ghir_D03G006340	0.168511	0	0	-2.56908	2-phosphoglycolate phosphatase 1
									Ghir_D09G009600	0.168476	0	0	-2.56939	Undecaprenyl pyrophosphate synthetase family protein
									Ghir_D05G014600	0.168468	2.22045e-16	4.82455e-15	-2.56946	photosystem I subunit F
									Ghir_D03G006230	0.167857	0	0	-2.5747	pathogenesis-related family protein
									Ghir_D12G019170	0.167731	0	0	-2.57578	D-ribulose-5-phosphate-3-epimerase
									Ghir_D09G020360	0.167582	0	0	-2.57706	glutamine synthetase 2
									Ghir_D09G022610	0.167544	0	0	-2.57739	Chlorophyll A-B binding family protein
									Ghir_A09G022800	0.167079	0	0	-2.5814	ADP glucose pyrophosphorylase large subunit 1
									Ghir_A04G013760	0.166777	0	0	-2.58401	O-methyltransferase family protein
									Ghir_A08G017880	0.166482	1.66733e-12	1.98071e-11	-2.58657	Bifunctional inhibitor/lipid-transfer protein/seed storage 2S albumin superfamily protein
									Ghir_D12G006130	0.166467	0	0	-2.58669	ferredoxin-NADP(+)-oxidoreductase 1
									Ghir_A07G003120	0.166369	0	0	-2.58755	aldehyde dehydrogenase 11A3
									Ghir_A09G015880	0.166089	0	0	-2.58997	plasma membrane intrinsic protein 2
									Ghir_D05G030680	0.166084	0	0	-2.59002	PsbP-like protein 1
									Ghir_D07G011920	0.16581	2.07168e-13	2.85193e-12	-2.5924	photosystem I subunit O
									Ghir_A07G001280	0.165718	0	0	-2.59319	one helix protein
									Ghir_A13G020460	0.165716	0	0	-2.59321	photosystem II subunit X
									Ghir_A03G003710	0.164791	1.70974e-14	2.78808e-13	-2.60129	lactoylglutathione lyase family protein / glyoxalase I family protein
									Ghir_A12G023400	0.16404	0	0	-2.60788	cytochrome P450, family 706, subfamily A, polypeptide 4
									Ghir_A08G005830	0.163575	0	0	-2.61198	Mog1/PsbP/DUF1795-like photosystem II reaction center PsbP family protein
									Ghir_A06G015700	0.162858	1.0674e-09	8.04594e-09	-2.61831	thiazole biosynthetic enzyme, chloroplast (ARA6) (THI1) (THI4)
									Ghir_D05G036730	0.162789	1.11022e-16	2.54856e-15	-2.61892	protochlorophyllide oxidoreductase A
									Ghir_A13G005380	0.162412	0	0	-2.62227	Major facilitator superfamily protein
									Ghir_A11G026980	0.162281	0	0	-2.62343	photosystem II reaction center W
									Ghir_A08G007170	0.162221	0	0	-2.62397	photosystem I subunit D-2
									Ghir_A11G015540	0.16197	0	0	-2.6262	unknown protein
									Ghir_A06G012950	0.161804	0	0	-2.62768	photosystem II subunit Q-2
									Ghir_D08G007310	0.161317	0	0	-2.63203	chloroplast stem-loop binding protein of 41 kDa
									Ghir_D13G006830	0.161224	0	0	-2.63286	alpha/beta-Hydrolases superfamily protein
									Ghir_D02G004520	0.161049	2.22045e-16	4.82455e-15	-2.63443
									Ghir_A02G003070	0.160967	0	0	-2.63517	Aluminium induced protein with YGL and LRDR motifs
									Ghir_A06G001570	0.160446	0	0	-2.63984	phospholipase A 2A
									Ghir_A05G004440	0.159929	0	0	-2.6445	glycine decarboxylase P-protein 1
									Ghir_A07G025060	0.159798	0	0	-2.64568	glyceraldehyde 3-phosphate dehydrogenase A subunit 2
									Ghir_D05G037180	0.159258	0	0	-2.65056	unknown protein
									Ghir_D05G031820	0.159209	0	0	-2.651	jasmonate-zim-domain protein 3
									Ghir_D03G006990	0.158989	0	0	-2.653	Inositol monophosphatase family protein
									Ghir_A01G009430	0.158922	0	0	-2.65361
									Ghir_D07G006310	0.158916	0	0	-2.65366	calcium sensing receptor
									Ghir_A05G014780	0.158575	2.76446e-14	4.38362e-13	-2.65677	photosystem I subunit F
									Ghir_D05G018230	0.158028	0	0	-2.66175	glyceraldehyde-3-phosphate dehydrogenase B subunit
									Ghir_D05G007390	0.157721	0	0	-2.66456	alanine:glyoxylate aminotransferase
									Ghir_D05G023860	0.157713	0	0	-2.66463	Chlorophyll A-B binding family protein
									Ghir_A13G013570	0.157637	7.9714e-14	1.16794e-12	-2.66532	Aldolase superfamily protein
									Ghir_D04G007390	0.157486	0	0	-2.66671	unknown protein
									Ghir_D11G002450	0.157483	3.86537e-11	3.68091e-10	-2.66673
									Ghir_D09G023040	0.157474	0	0	-2.66682	cellulose synthase like E1
									Ghir_D04G012300	0.156759	0	0	-2.67338	plasma membrane intrinsic protein 2
									Ghir_A11G002990	0.156308	0	0	-2.67753	Single hybrid motif superfamily protein
									Ghir_A09G005500	0.156086	0	0	-2.67959	cytochrome P450, family 71, subfamily B, polypeptide 34
									Ghir_A08G018470	0.15572	0	0	-2.68297	PGR5-like B
									Ghir_D05G031900	0.154584	4.81837e-14	7.31679e-13	-2.69354	cytochrome P450, family 82, subfamily C, polypeptide 4
									Ghir_D09G023390	0.153733	0	0	-2.7015	proton gradient regulation 5
									Ghir_D07G018430	0.153588	0	0	-2.70286	Major facilitator superfamily protein
									Ghir_A12G005600	0.153341	6.69909e-13	8.53685e-12	-2.70518	Bifunctional inhibitor/lipid-transfer protein/seed storage 2S albumin superfamily protein
									Ghir_D05G002390	0.15293	0	0	-2.70906	ATP binding
									Ghir_D13G008180	0.152143	0	0	-2.7165
									Ghir_A12G016040	0.152008	0	0	-2.71778	photosystem I light harvesting complex gene 2
									Ghir_D05G004190	0.151992	0	0	-2.71793	Chaperone DnaJ-domain superfamily protein
									Ghir_D03G007600	0.151935	0	0	-2.71847	elongation factor family protein
									Ghir_A05G034280	0.1515	0	0	-2.72261	unknown protein
									Ghir_D05G039370	0.151405	5.88418e-15	1.03636e-13	-2.72352	photosystem I subunit G
									Ghir_A04G016320	0.151104	0	0	-2.72638	unknown protein
									Ghir_A01G018610	0.151067	0	0	-2.72674	dicarboxylate diiron protein, putative (Crd1)
									Ghir_A10G023870	0.150575	2.22045e-15	4.18214e-14	-2.73145	light harvesting complex photosystem II
									Ghir_D11G011720	0.150522	0	0	-2.73195	CP12 domain-containing protein 2
									Ghir_A03G000170	0.150138	0	0	-2.73564	phosphoribulokinase
									Ghir_A05G006990	0.150062	0	0	-2.73637	lipoxygenase 2
									Ghir_A05G004060	0.149528	0	0	-2.74151	Chaperone DnaJ-domain superfamily protein
									Ghir_A03G021130	0.149238	0	0	-2.74431	2Fe-2S ferredoxin-like superfamily protein
									Ghir_A12G006000	0.149223	0	0	-2.74446	Rhodanese/Cell cycle control phosphatase superfamily protein
									Ghir_D07G011790	0.148579	0	0	-2.7507	Fatty acid hydroxylase superfamily
									Ghir_A02G015430	0.148373	0	0	-2.7527	rubredoxin family protein
									Ghir_A05G003070	0.148116	0	0	-2.7552	cytokinin-responsive gata factor 1
									Ghir_A02G006360	0.147737	0	0	-2.7589	sucrose-proton symporter 2
									Ghir_D03G011950	0.146399	9.82547e-14	1.42389e-12	-2.77202	Plant invertase/pectin methylesterase inhibitor superfamily protein
									Ghir_A11G010090	0.145974	0	0	-2.77622	unknown protein
									Ghir_A10G013910	0.145804	0	0	-2.7779	enzyme binding
									Ghir_A08G007260	0.145609	0	0	-2.77982	chloroplast stem-loop binding protein of 41 kDa
									Ghir_A02G002720	0.144704	2.22045e-16	4.82455e-15	-2.78883	glutamine synthetase 2
									Ghir_A13G000630	0.144512	0	0	-2.79074	Protein of unknown function (DUF1118)
									Ghir_A03G011640	0.144382	0	0	-2.79204	nodulin-related protein 1
									Ghir_D07G019020	0.144018	0	0	-2.79568	Ribulose bisphosphate carboxylase (small chain) family protein
									Ghir_D03G010350	0.143498	0	0	-2.8009	NDH dependent flow 6
									Ghir_A03G015530	0.143212	0	0	-2.80377	Oxidoreductase, zinc-binding dehydrogenase family protein
									Ghir_D08G009330	0.143148	0	0	-2.80443	CONSTANS-like 5
									Ghir_A12G016730	0.142677	0	0	-2.80917	Transmembrane protein 97, predicted
									Ghir_D03G018940	0.142534	0	0	-2.81062	membrane protein, putative
									Ghir_D05G003200	0.142453	0	0	-2.81144	cytokinin-responsive gata factor 1
									Ghir_A08G008430	0.14238	0	0	-2.81219	Peroxidase superfamily protein
									Ghir_A12G016740	0.141779	2.64899e-13	3.59241e-12	-2.81829	Transmembrane protein 97, predicted
									Ghir_D07G003370	0.140779	0	0	-2.8285	ATPase, F0 complex, subunit B/B', bacterial/chloroplast
									Ghir_A06G016010	0.140039	0	0	-2.83609	ATPase, F1 complex, gamma subunit protein
									Ghir_A13G019570	0.139893	0	0	-2.83761	Major facilitator superfamily protein
									Ghir_A13G020280	0.139834	0	0	-2.83821	strictosidine synthase-like 4
									Ghir_D06G016790	0.139662	0	0	-2.83999	ATPase, F1 complex, gamma subunit protein
									Ghir_D07G007480	0.139328	0	0	-2.84344	Protein of unknown function (DUF1118)
									Ghir_A09G008780	0.138764	5.77316e-15	1.01821e-13	-2.84929	germin-like protein 1
									Ghir_D01G001090	0.138462	0	0	-2.85244	polyol/monosaccharide transporter 5
									Ghir_D11G026660	0.137484	0	0	-2.86266	ammonium transporter 1
									Ghir_D04G014110	0.137462	0	0	-2.86289	protein containing PDZ domain, a K-box domain, and a TPR region
									Ghir_D05G039780	0.13743	0	0	-2.86323	PLANT CADMIUM RESISTANCE 2
									Ghir_A05G041110	0.137323	0	0	-2.86436	proline-rich family protein
									Ghir_A05G018220	0.137176	0	0	-2.8659	glyceraldehyde-3-phosphate dehydrogenase B subunit
									Ghir_D02G020870	0.137168	0	0	-2.86598
									Ghir_A07G007470	0.13715	0	0	-2.86618	Protein of unknown function (DUF1118)
									Ghir_D04G010840	0.136271	0	0	-2.87545	alpha carbonic anhydrase 1
									Ghir_A07G003390	0.136018	1.11022e-15	2.19339e-14	-2.87813	Bifunctional inhibitor/lipid-transfer protein/seed storage 2S albumin superfamily protein
									Ghir_D06G016460	0.135796	6.47031e-11	5.92962e-10	-2.88049	thiazole biosynthetic enzyme, chloroplast (ARA6) (THI1) (THI4)
									Ghir_A05G007340	0.135705	0	0	-2.88146	alanine:glyoxylate aminotransferase
									Ghir_A01G016150	0.135396	0	0	-2.88475	hydroxypyruvate reductase
									Ghir_D13G021300	0.133977	0	0	-2.89994	photosystem II subunit X
									Ghir_D09G005110	0.13379	0	0	-2.90196	cytochrome P450, family 71, subfamily B, polypeptide 34
									Ghir_A04G002900	0.133063	0	0	-2.90982	protochlorophyllide oxidoreductase A
									Ghir_D03G012090	0.132803	0	0	-2.91264
									Ghir_D12G001910	0.132502	0	0	-2.91591	INVOLVED IN: photosynthesis
									Ghir_A01G003570	0.132308	1.11022e-15	2.19339e-14	-2.91803	Aldolase-type TIM barrel family protein
									Ghir_A07G014800	0.131776	0	0	-2.92384	unknown protein
									Ghir_A04G009880	0.131458	0	0	-2.92733	protein containing PDZ domain, a K-box domain, and a TPR region
									Ghir_A03G017800	0.130427	0	0	-2.93868	photosynthetic electron transfer C
									Ghir_D02G004070	0.130033	0	0	-2.94305	indole-3-acetic acid inducible 14
									Ghir_D09G022280	0.129855	0	0	-2.94503	2Fe-2S ferredoxin-like superfamily protein
									Ghir_A07G008800	0.129606	0	0	-2.9478	ralf-like 27
									Ghir_D01G009850	0.129297	0	0	-2.95124	glyceraldehyde-3-phosphate dehydrogenase B subunit
									Ghir_D02G004730	0.12873	0	0	-2.95758	RNA-binding (RRM/RBD/RNP motifs) family protein
									Ghir_D04G011200	0.128418	0	0	-2.96108	one helix protein
									Ghir_A08G018190	0.128215	0	0	-2.96336	FKBP-like peptidyl-prolyl cis-trans isomerase family protein
									Ghir_D03G018930	0.12781	0	0	-2.96793	phosphoribulokinase
									Ghir_A08G025950	0.12764	0	0	-2.96985	Thioredoxin superfamily protein
									Ghir_D08G016470	0.127613	4.21885e-15	7.5919e-14	-2.97016	Pectinacetylesterase family protein
									Ghir_A07G009770	0.127608	0	0	-2.97021	photosystem I subunit l
									Ghir_A11G010970	0.12735	0	0	-2.97313	photosystem I P subunit
									Ghir_D05G024480	0.126097	0	0	-2.9874	Thioredoxin superfamily protein
									Ghir_A11G016390	0.125764	0	0	-2.9912	cellulose synthase-like B4
									Ghir_D08G013070	0.125464	0	0	-2.99466	Flavin-containing monooxygenase family protein
									Ghir_D08G020620	0.12449	0	0	-3.0059	photosystem II reaction center W
									Ghir_A09G016300	0.124112	0	0	-3.01028	unknown protein
									Ghir_A11G031060	0.123363	3.9968e-15	7.22494e-14	-3.01901	metallothionein 3
									Ghir_D03G005050	0.123159	0	0	-3.0214	rubredoxin family protein
									Ghir_D12G016990	0.123116	1.15907e-13	1.65824e-12	-3.02191	Transmembrane protein 97, predicted
									Ghir_D05G018690	0.122548	0	0	-3.02858	chloroplastic drought-induced stress protein of 32 kD
									Ghir_D05G037010	0.12167	0	0	-3.03896	light-harvesting chlorophyll B-binding protein 3
									Ghir_D07G001290	0.121278	0	0	-3.04361	one helix protein
									Ghir_D03G015240	0.120857	0	0	-3.04863	lactoylglutathione lyase family protein / glyoxalase I family protein
									Ghir_D12G006010	0.120696	0	0	-3.05055	Rhodanese/Cell cycle control phosphatase superfamily protein
									Ghir_D02G003560	0.120332	0	0	-3.0549	photosystem I subunit D-2
									Ghir_A04G005210	0.120046	0	0	-3.05834	photosystem II subunit R
									Ghir_A11G035450	0.119975	0	0	-3.0592	high cyclic electron flow 1
									Ghir_D13G016750	0.119891	0	0	-3.06021	glutathione S-transferase TAU 19
									Ghir_D09G008450	0.119627	5.55112e-15	9.8122e-14	-3.06338	germin-like protein 1
									Ghir_D13G001840	0.119186	0	0	-3.06871	oxidoreductases, acting on NADH or NADPH, quinone or similar compound as acceptor
									Ghir_D01G001710	0.119166	0	0	-3.06895	photosystem II family protein
									Ghir_D11G036300	0.119133	0	0	-3.06935	high cyclic electron flow 1
									Ghir_D02G024610	0.119125	0	0	-3.06945	cytochrome b6f complex subunit (petM), putative
									Ghir_A04G011170	0.119103	3.9968e-15	7.22494e-14	-3.06972
									Ghir_A03G007840	0.118822	0	0	-3.07312	NDH dependent flow 6
									Ghir_D12G013650	0.118534	0	0	-3.07663	CP12 domain-containing protein 2
									Ghir_A03G017800	0.118417	0	0	-3.07806	photosynthetic electron transfer C
									Ghir_D01G019540	0.11812	0	0	-3.08167	dicarboxylate diiron protein, putative (Crd1)
									Ghir_A07G017820	0.11779	0	0	-3.08571	photosystem II light harvesting complex gene 2.1
									Ghir_D04G015110	0.117191	0	0	-3.09307	CCR-like
									Ghir_A05G041620	0.11701	0	0	-3.09529	unknown protein
									Ghir_A08G019730	0.116865	0	0	-3.09709	photosystem II reaction center W
									Ghir_D07G020770	0.116854	0	0	-3.09722	unknown protein
									Ghir_D05G036300	0.11659	1.11022e-14	1.87168e-13	-3.10049	metallothionein 3
									Ghir_A05G024010	0.116479	0	0	-3.10186	Chlorophyll A-B binding family protein
									Ghir_A07G012970	0.116462	0	0	-3.10207	Gibberellin-regulated family protein
									Ghir_A02G003190	0.116419	2.22045e-16	4.82455e-15	-3.1026	photosystem I subunit D-2
									Ghir_A03G023190	0.115193	0	0	-3.11787	cytochrome b6f complex subunit (petM), putative
									Ghir_A07G010820	0.114962	0	0	-3.12077	plastid transcriptionally active 16
									Ghir_D01G017690	0.114581	0	0	-3.12556	hydroxypyruvate reductase
									Ghir_A13G020450	0.114554	0	0	-3.1259	photosystem II subunit X
									Ghir_D02G006740	0.114356	0	0	-3.1284	sucrose-proton symporter 2
									Ghir_A04G002640	0.113468	0	0	-3.13965	light-harvesting chlorophyll B-binding protein 3
									Ghir_D08G008490	0.112244	0	0	-3.15528	Peroxidase superfamily protein
									Ghir_D07G010880	0.111707	0	0	-3.16221	plastid transcriptionally active 16
									Ghir_D12G016980	0.111553	0	0	-3.1642	Transmembrane protein 97, predicted
									Ghir_A05G003380	0.11103	0	0	-3.17098	photosystem II subunit X
									Ghir_A03G019760	0.111015	0	0	-3.17118	polyol/monosaccharide transporter 5
									Ghir_D08G019360	0.110777	0	0	-3.17427	PGR5-LIKE A
									Ghir_D12G021720	0.11025	0	0	-3.18115	phosphoribulokinase
									Ghir_A13G021750	0.109118	2.44249e-15	4.57872e-14	-3.19604	2-oxoglutarate (2OG) and Fe(II)-dependent oxygenase superfamily protein
									Ghir_D05G003520	0.108974	0	0	-3.19794
									Ghir_D02G022580	0.108812	0	0	-3.20009	2Fe-2S ferredoxin-like superfamily protein
									Ghir_D13G003650	0.108685	0	0	-3.20178	2Fe-2S ferredoxin-like superfamily protein
									Ghir_A09G022630	0.107981	0	0	-3.21116	lipid transfer protein 1
									Ghir_A12G018910	0.10777	0	0	-3.21397	light-harvesting chlorophyll-protein complex I subunit A4
									Ghir_A07G020540	0.107479	0	0	-3.21787	photosystem II light harvesting complex gene 2.2
									Ghir_D10G004410	0.107118	1.33227e-15	2.59986e-14	-3.22272	starch synthase 4
									Ghir_A10G005840	0.1071	0	0	-3.22297	Pyridoxal phosphate phosphatase-related protein
									Ghir_A01G001730	0.106763	0	0	-3.22752	photosystem II family protein
									Ghir_D11G024330	0.105119	0	0	-3.24991	photosystem I reaction center subunit PSI-N, chloroplast, putative / PSI-N, putative (PSAN)
									Ghir_D07G023820	0.104434	3.33067e-16	7.13956e-15	-3.25934	carbonic anhydrase 1
									Ghir_A13G020470	0.103775	0	0	-3.26848	photosystem II subunit X
									Ghir_D08G018780	0.103025	1.79856e-14	2.92097e-13	-3.27894	Bifunctional inhibitor/lipid-transfer protein/seed storage 2S albumin superfamily protein
									Ghir_A12G012270	0.10188	0	0	-3.29505	ATP synthase delta-subunit gene
									Ghir_D12G016270	0.101649	0	0	-3.29833	photosystem I light harvesting complex gene 2
									Ghir_A07G001470	0.101569	0	0	-3.29947	photosystem II subunit X
									Ghir_A01G015560	0.101296	0	0	-3.30335	photosystem I light harvesting complex gene 2
									Ghir_A05G018660	0.101169	0	0	-3.30516	chloroplastic drought-induced stress protein of 32 kD
									Ghir_A07G015250	0.100764	0	0	-3.31095	NAD(P)-binding Rossmann-fold superfamily protein
									Ghir_D09G015780	0.100107	0	0	-3.32039
									Ghir_D07G015100	0.100053	0	0	-3.32116	unknown protein
									Ghir_A02G013330	0.0996584	0	0	-3.32686	delta tonoplast integral protein
									Ghir_D12G019120	0.0994867	0	0	-3.32935	light-harvesting chlorophyll-protein complex I subunit A4
									Ghir_D05G033990	0.0991892	0	0	-3.33367	photosystem II subunit R
									Ghir_D12G012510	0.0987873	0	0	-3.33953	ATPase, F1 complex, OSCP/delta subunit protein
									Ghir_A01G017210	0.098717	0	0	-3.34056	peroxisomal NAD-malate dehydrogenase 2
									Ghir_A09G012210	0.0985295	0	0	-3.3433
									Ghir_D01G004980	0.0984031	0	0	-3.34515	cytochrome P450, family 87, subfamily A, polypeptide 2
									Ghir_A07G022570	0.0982192	0	0	-3.34785	photosystem II reaction center W
									Ghir_D09G011720	0.0966479	0	0	-3.37112	Photosystem II 5 kD protein
									Ghir_A06G015110	0.096497	0	0	-3.37337	photosystem I subunit F
									Ghir_D07G018080	0.0961734	0	0	-3.37822	photosystem II light harvesting complex gene 2.1
									Ghir_A11G014360	0.0957871	0	0	-3.38403	photosystem I subunit E-2
									Ghir_D13G021290	0.0957452	0	0	-3.38466	photosystem II subunit X
									Ghir_A12G006300	0.095399	0	0	-3.38988	fructose-bisphosphate aldolase 2
									Ghir_D07G003400	0.0948122	0	0	-3.39878	Bifunctional inhibitor/lipid-transfer protein/seed storage 2S albumin superfamily protein
									Ghir_D13G003030	0.0946492	0	0	-3.40127	fructose-bisphosphate aldolase 2
									Ghir_D07G025130	0.0941718	0	0	-3.40856	glyceraldehyde 3-phosphate dehydrogenase A subunit 2
									Ghir_A13G013380	0.0937159	0	0	-3.41556	photosystem I subunit G
									Ghir_A12G021710	0.0937055	0	0	-3.41572	phosphoribulokinase
									Ghir_A11G022220	0.0934999	0	0	-3.41889	serine transhydroxymethyltransferase 1
									Ghir_A12G013420	0.0925954	0	0	-3.43292	CP12 domain-containing protein 2
									Ghir_A04G010850	0.09253	0	0	-3.43393	CCR-like
									Ghir_D07G001490	0.0915606	0	0	-3.44913	photosystem II subunit X
									Ghir_D08G014290	0.0914029	0	0	-3.45162	unknown protein
									Ghir_D03G006170	0.0912692	0	0	-3.45373	delta tonoplast integral protein
									Ghir_A03G015520	0.0910013	0	0	-3.45797	carbonic anhydrase 2
									Ghir_A05G024660	0.089984	0	0	-3.47419	Thioredoxin superfamily protein
									Ghir_D13G002490	0.0897263	0	0	-3.47833	photosystem I light harvesting complex gene 1
									Ghir_D09G016460	0.0893605	0	0	-3.48422	glutathione S-transferase TAU 8
									Ghir_A11G015580	0.0883809	0	0	-3.50012	photosystem I light harvesting complex gene 3
									Ghir_A13G002210	0.0879109	0	0	-3.50781	photosystem I light harvesting complex gene 1
									Ghir_D13G003040	0.087863	0	0	-3.5086	fructose-bisphosphate aldolase 2
									Ghir_A05G008940	0.0871512	0	0	-3.52034	photosystem I light harvesting complex gene 1
									Ghir_A13G002730	0.0859753	0	0	-3.53993	fructose-bisphosphate aldolase 2
									Ghir_D11G010890	0.0857281	0	0	-3.54409	photosystem I P subunit
									Ghir_A05G018640	0.0855465	0	0	-3.54715	Major facilitator superfamily protein
									Ghir_A02G007060	0.0852807	0	0	-3.55164	Thioredoxin superfamily protein
									Ghir_A13G023000	0.0846633	0	0	-3.56212	alanine:glyoxylate aminotransferase
									Ghir_A03G017800	0.0839877	0	0	-3.57368	photosynthetic electron transfer C
									Ghir_D02G020390	0.0836376	0	0	-3.5797	light harvesting complex photosystem II subunit 6
									Ghir_D07G013890	0.0828762	0	0	-3.5929
									Ghir_A05G008230	0.0827443	0	0	-3.5952	photosystem I subunit O
									Ghir_D09G002830	0.0826501	0	0	-3.59684	carbonic anhydrase 1
									Ghir_A07G007230	0.0816526	0	0	-3.61436	light-harvesting chlorophyll-protein complex I subunit A4
									Ghir_D13G023640	0.0812631	0	0	-3.62126	alanine:glyoxylate aminotransferase
									Ghir_A03G006840	0.0805222	0	0	-3.63447	Plant invertase/pectin methylesterase inhibitor superfamily protein
									Ghir_D01G018720	0.0799577	0	0	-3.64462	peroxisomal NAD-malate dehydrogenase 2
									Ghir_D11G017360	0.0797523	1.33227e-15	2.59986e-14	-3.64833	Ribulose bisphosphate carboxylase (small chain) family protein
									Ghir_A01G018230	0.0797205	0	0	-3.64891	Chlorophyll A-B binding family protein
									Ghir_D05G008920	0.0789123	0	0	-3.66361	photosystem I light harvesting complex gene 1
									Ghir_D07G017690	0.0778231	0	0	-3.68366	photosystem I subunit l
									Ghir_D02G019100	0.077628	0	0	-3.68728	photosynthetic electron transfer C
									Ghir_D07G015500	0.0776024	0	0	-3.68776	NAD(P)-binding Rossmann-fold superfamily protein
									Ghir_D11G019970	0.0773729	0	0	-3.69203	photosystem II subunit O-2
									Ghir_A13G002730	0.0773616	0	0	-3.69224	fructose-bisphosphate aldolase 2
									Ghir_A03G019040	0.0769131	0	0	-3.70063	light harvesting complex photosystem II subunit 6
									Ghir_D09G021880	0.0763378	0	0	-3.71146	lipid transfer protein 1
									Ghir_D05G018660	0.0751036	0	0	-3.73497	Major facilitator superfamily protein
									Ghir_D11G029930	0.0745465	0	0	-3.74572	chloroplast RNA binding
									Ghir_D11G015600	0.0744116	0	0	-3.74833	photosystem I light harvesting complex gene 3
									Ghir_A07G023740	0.0740762	0	0	-3.75485	carbonic anhydrase 1
									Ghir_D11G014410	0.0734004	0	0	-3.76807	photosystem I subunit E-2
									Ghir_D11G018580	0.0732156	0	0	-3.77171	ferredoxin-NADP(+)-oxidoreductase 1
									Ghir_D06G015970	0.0729717	0	0	-3.77652	photosystem I subunit F
									Ghir_D05G034550	0.0713875	0	0	-3.80818
									Ghir_A03G000760	0.0701019	0	0	-3.8344	glycine decarboxylase complex H
									Ghir_A09G002850	0.0700738	0	0	-3.83498	carbonic anhydrase 1
									Ghir_A07G017220	0.0697026	0	0	-3.84264	photosystem I subunit l
									Ghir_A05G013330	0.069697	0	0	-3.84276	photosystem I subunit H2
									Ghir_D01G006310	0.0692584	0	0	-3.85187	light-harvesting chlorophyll B-binding protein 3
									Ghir_D01G016230	0.0689307	0	0	-3.85871	photosystem I light harvesting complex gene 2
									Ghir_D05G013100	0.0688373	0	0	-3.86067	photosystem I subunit H2
									Ghir_A01G003560	0.0683452	0	0	-3.87102	Aldolase-type TIM barrel family protein
									Ghir_D03G018410	0.068001	0	0	-3.8783	glycine decarboxylase complex H
									Ghir_D07G022660	0.0676969	0	0	-3.88477	photosystem II reaction center W
									Ghir_D10G002030	0.0674906	0	0	-3.88917	photosystem II subunit Q-2
									Ghir_D01G003580	0.0666823	0	0	-3.90655	Aldolase-type TIM barrel family protein
									Ghir_A04G000200	0.0664102	0	0	-3.91245	photosystem I subunit G
									Ghir_A11G017280	0.0656482	2.22045e-16	4.82455e-15	-3.9291	Ribulose bisphosphate carboxylase (small chain) family protein
									Ghir_D12G006290	0.0655615	0	0	-3.93101	fructose-bisphosphate aldolase 2
									Ghir_D11G022190	0.0655157	0	0	-3.93201	serine transhydroxymethyltransferase 1
									Ghir_D05G015270	0.0651797	0	0	-3.93943	chlorophyll A/B binding protein 1
									Ghir_D05G008250	0.064761	0	0	-3.94873	photosystem I subunit O
									Ghir_A11G018450	0.0638807	0	0	-3.96848	ferredoxin-NADP(+)-oxidoreductase 1
									Ghir_D08G016080	0.0637136	0	0	-3.97226	Photosystem II 5 kD protein
									Ghir_A11G029760	0.0634021	0	0	-3.97933	chloroplast RNA binding
									Ghir_D01G003590	0.0629658	0	0	-3.98929	Aldolase-type TIM barrel family protein
									Ghir_A11G019900	0.0624475	0	0	-4.00121	photosystem II subunit O-2
									Ghir_D02G024880	0.0617401	0	0	-4.01765	photosystem I subunit K
									Ghir_A10G006690	0.060611	0	0	-4.04428	glyceraldehyde 3-phosphate dehydrogenase A subunit 2
									Ghir_D01G016880	0.0601447	0	0	-4.05542	photosystem II BY
									Ghir_D07G007230	0.0595939	0	0	-4.06869	light-harvesting chlorophyll-protein complex I subunit A4
									Ghir_A05G015460	0.0591729	0	0	-4.07892	chlorophyll A/B binding protein 1
									Ghir_A07G021870	0.0590922	0	0	-4.08089	photosystem I subunit E-2
									Ghir_A03G023470	0.0590413	0	0	-4.08213	photosystem I subunit K
									Ghir_A01G015030	0.0575747	0	0	-4.11842	photosystem II BY
									Ghir_D07G021960	0.0574959	0	0	-4.1204	photosystem I subunit E-2
									Ghir_A10G001230	0.0569938	0	0	-4.13305	photosystem II subunit QA
									Ghir_D06G018780	0.0560378	0	0	-4.15746	rubisco activase
									Ghir_A02G019300	0.0557016	0	0	-4.16614	catalase 2
									Ghir_D03G000260	0.0546331	0	0	-4.19408	catalase 2
									Ghir_A10G023390	0.0544948	0	0	-4.19774	sedoheptulose-bisphosphatase
									Ghir_D05G025270	0.0544117	0	0	-4.19994	light harvesting complex of photosystem II 5
									Ghir_D07G019020	0.0543852	4.44089e-16	9.22494e-15	-4.20064	Ribulose bisphosphate carboxylase (small chain) family protein
									Ghir_D01G023730	0.0540568	0	0	-4.20938	light harvesting complex photosystem II
									Ghir_D10G008680	0.0535547	0	0	-4.22284	glyceraldehyde 3-phosphate dehydrogenase A subunit 2
									Ghir_D04G003790	0.0531776	0	0	-4.23304	photosystem II subunit P-1
									Ghir_A05G039300	0.0511982	0	0	-4.28776	photosystem II subunit P-1
									Ghir_A03G021120	0.0509948	0	0	-4.29351	2Fe-2S ferredoxin-like superfamily protein
									Ghir_A06G017850	0.0494742	0	0	-4.33718	rubisco activase
									Ghir_A01G022190	0.0460095	0	0	-4.44192	light harvesting complex photosystem II
									Ghir_D02G022570	0.0444229	0	0	-4.49255	2Fe-2S ferredoxin-like superfamily protein
									Ghir_A10G022630	0.0442974	0	0	-4.49664	rubisco activase
									Ghir_A10G003620	0.0434165	0	0	-4.52561	light-harvesting chlorophyll-protein complex II subunit B1
									Ghir_A11G017260	0.0401839	0	0	-4.63724	Ribulose bisphosphate carboxylase (small chain) family protein
									Ghir_D11G017350	0.0394262	0	0	-4.6647	Ribulose bisphosphate carboxylase (small chain) family protein
									Ghir_D10G025080	0.0388933	0	0	-4.68433	rubisco activase
									Ghir_A07G018700	0.0297661	0	0	-5.07019

## Sheet: Supplementary File 8
Supplementay File 8 : The homeolog of the At subgenome DEGs with their expression value
142_At	Dt_homologue				At Subgenome	FPKM	Dt Subgenome	FPKM	Ratio
Ghir_A01G003520.1	Ghir_D13G016070.2	91.304			Ghir_A04G015290.1	2.82274	Ghir_D04G015610.2	0.000345	8181.84
Ghir_A01G020150.1	Ghir_D01G021680.1	96.655			Ghir_A04G007130.1	6.99568	Ghir_D04G004080.1	0.000868	8059.53
Ghir_A02G001550.1	Ghir_D02G001640.1	96.319			Ghir_A10G021680.1	7.08552	Ghir_D11G001150.1	0.001722	4114.7
Ghir_A02G001560.1	Ghir_D02G001650.1	80.177			Ghir_A08G011050.1	13.4375	Ghir_D08G012140.1	0.009005	1492.23
Ghir_A02G003420.1	Ghir_D02G003790.1	98.058			Ghir_A07G016870.1	3.95626	Ghir_D07G019510.2	0.003817	1036.48
Ghir_A02G006960.1	Ghir_D02G007380.1	99.211			Ghir_A11G019710.2	0.509015	Ghir_D11G032280.1	0.000514	990.302
Ghir_A02G008100.1	Ghir_D02G008480.1	97.778			Ghir_A06G007750.1	96.6214	Ghir_D06G014920.1	0.11807	818.34
Ghir_A02G008880.1	Ghir_D02G009070.1	94.698			Ghir_A01G003520.1	1344.69	Ghir_D01G007820.2	1.94725	690.556
Ghir_A02G011260.1	Ghir_D03G008620.1	97.222			Ghir_A10G009880.1	9.31056	Ghir_D10G012310.1	0.016014	581.402
Ghir_A02G013970.1	Ghir_D03G006420.1	97.65			Ghir_A05G005120.3	7.56466	Ghir_D05G001410.1	0.013496	560.511
Ghir_A02G017110.1	Ghir_D03G002530.1	97.699			Ghir_A01G011040.1	34.7097	Ghir_D01G018800.3	0.1053	329.627
Ghir_A02G017710.1	Ghir_D03G001840.1	93.75			Ghir_A05G023500.1	8.12629	Ghir_D05G021900.1	0.026755	303.73
Ghir_A02G017970.1	Ghir_D03G001640.1	95.129			Ghir_A05G010900.1	20.8513	Ghir_D05G006440.1	0.072291	288.436
Ghir_A02G018490.1	Ghir_D03G001130.1	97.498			Ghir_A12G027780.1	13.405	Ghir_D13G004490.1	0.052505	255.31
Ghir_A03G007430.1	Ghir_D03G011320.1	98.296			Ghir_A06G014150.1	103.398	Ghir_D07G001570.1	0.469166	220.386
Ghir_A03G007440.1	Ghir_D03G011310.1	98.619			Ghir_A07G019150.1	0.320993	Ghir_D07G020490.1	0.001628	197.17
Ghir_A03G010930.1	Ghir_D02G012090.1	97.436			Ghir_A01G020150.1	47.5081	Ghir_D01G023140.1	0.271142	175.215
Ghir_A03G012840.1	Ghir_D02G015290.1	99.59			Ghir_A05G010060.1	37.2215	Ghir_D05G005220.10	0.223102	166.836
Ghir_A03G014430.1	Ghir_D02G015800.1	98.999			Ghir_A03G010930.1	175.863	Ghir_D03G001640.1	1.21301	144.981
Ghir_A03G014630.1	Ghir_D02G016050.1	90.55			Ghir_A11G021050.1	1.01897	Ghir_D12G002560.1	0.008967	113.636
Ghir_A03G017960.1	Ghir_D02G019290.1	98.498			Ghir_A02G018490.1	1.15474	Ghir_D02G021430.1	0.011579	99.7274
Ghir_A03G020030.1	Ghir_D02G021430.1	64.078			Ghir_A05G014000.1	2.02019	Ghir_D05G007820.1	0.021537	93.8009
Ghir_A03G020240.1	Ghir_D02G021670.1	95.092			Ghir_A05G001250.1	5.36244	Ghir_D04G015980.1	0.066456	80.6915
Ghir_A04G002960.1	Ghir_D05G036700.1	98.611			Ghir_A02G003420.1	7.47415	Ghir_D02G005090.1	0.135732	55.0655
Ghir_A04G006730.1	Ghir_D04G011110.1	98.276			Ghir_A09G010570.1	21.0376	Ghir_D09G011410.1	0.462723	45.4648
Ghir_A04G007130.1	Ghir_D04G010730.1	98.338			Ghir_A12G023250.1	14.7423	Ghir_D12G026350.3	0.337781	43.6444
Ghir_A04G010250.1	Ghir_D04G014490.1	94.595			Ghir_A09G005100.1	0.767561	Ghir_D09G010330.1	0.036175	21.218
Ghir_A04G011240.1	Ghir_D04G015610.2	97.82			Ghir_A12G017450.1	5.11256	Ghir_D12G021160.1	0.286454	17.8477
Ghir_A04G011650.1	Ghir_D04G015980.1	99.573			Ghir_A13G010390.1	3.71863	Ghir_D13G012330.1	0.220158	16.8907
Ghir_A04G012950.1	Ghir_D04G017310.1	96.703			Ghir_A05G032910.1	3.65348	Ghir_D05G023370.1	0.219785	16.623
Ghir_A05G001250.1	Ghir_D05G001410.1	98.629			Ghir_A02G007720.1	4.35385	Ghir_D02G008180.1	0.327838	13.2805
Ghir_A05G001890.1	Ghir_D05G002040.1	99.038			Ghir_A04G010830.1	1.34282	Ghir_D04G006980.1	0.107401	12.5029
Ghir_A05G003660.1	Ghir_D05G003780.1	98.596			Ghir_A11G013410.1	12.0491	Ghir_D11G019790.2	1.05196	11.4539
Ghir_A05G006360.1	Ghir_D05G006440.1	98.498			Ghir_A01G017280.1	3.9252	Ghir_D01G021680.1	0.344483	11.3945
Ghir_A05G007030.1	Ghir_D05G007120.1	98.548			Ghir_A05G007030.1	2.04428	Ghir_D05G003780.1	0.186204	10.9787
Ghir_A05G007750.1	Ghir_D05G007820.1	98.958			Ghir_A11G000300.1	1.69332	Ghir_D11G002520.2	0.155482	10.8908
Ghir_A05G010060.1	Ghir_D05G009780.1	98.504			Ghir_A11G012530.1	17.6528	Ghir_D11G019790.1	1.84781	9.55335
Ghir_A05G013980.1	Ghir_D05G013730.1	96.937			Ghir_A02G001560.1	0.563609	Ghir_D02G003790.1	0.061721	9.13156
Ghir_A05G014000.1	Ghir_D05G013750.1	98.485			Ghir_A05G017040.2	4.51137	Ghir_D05G013750.1	0.802394	5.62238
Ghir_A05G016240.1	Ghir_D01G007820.2	69.677			Ghir_A13G018980.1	3.9929	Ghir_D13G019740.1	0.72338	5.51978
Ghir_A05G016440.1	Ghir_D05G016260.1	96.286			Ghir_A05G013980.1	1.19996	Ghir_D05G007120.1	0.222138	5.40186
Ghir_A05G017040.1	Ghir_D05G016850.1	97.512			Ghir_A04G011240.1	0.785882	Ghir_D04G010730.1	0.154028	5.1022
Ghir_A05G017040.2	Ghir_D05G016850.2	97.49			Ghir_A12G015100.1	2.22461	Ghir_D12G017660.2	0.452916	4.91176
Ghir_A05G021970.2	Ghir_D05G021900.1	95			Ghir_A13G001230.1	3.82555	Ghir_D13G010980.1	0.843242	4.53671
Ghir_A05G022490.1	Ghir_D05G022400.1	97.936			Ghir_A07G008220.1	1.51896	Ghir_D07G011600.1	0.351498	4.32138
Ghir_A05G023210.1	Ghir_D05G023090.1	98.212			Ghir_A09G014740.1	0.116366	Ghir_D09G016990.2	0.028552	4.07558
Ghir_A05G023500.1	Ghir_D05G023370.1	98.08			Ghir_A05G023210.1	4.56695	Ghir_D05G016850.1	1.14876	3.97555
Ghir_A05G032910.1	Ghir_D05G033740.1	98.825			Ghir_A08G011400.1	1.11734	Ghir_D08G013320.1	0.287867	3.88143
Ghir_A05G036070.1	Ghir_D04G006980.1	97.989			Ghir_A03G007430.1	1.05222	Ghir_D02G021670.1	0.336615	3.12589
Ghir_A05G037860.1	Ghir_D04G005190.1	97.814			Ghir_A10G018790.1	2.79973	Ghir_D11G000390.1	0.972597	2.87861
Ghir_A05G039020.1	Ghir_D04G004080.1	99.716			Ghir_A05G001890.1	0.015366	Ghir_D04G017160.1	0.005392	2.84978
Ghir_A05G039070.1	Ghir_D04G004030.2	95.376			Ghir_A03G012840.1	0.172189	Ghir_D03G001840.1	0.061812	2.78569
Ghir_A05G040940.1	Ghir_D12G002560.1	95.167			Ghir_A09G024910.1	8.76592	Ghir_D10G003800.1	3.55221	2.46774
Ghir_A05G042030.1	Ghir_D04G000900.1	95.359			Ghir_A08G008150.1	2.40657	Ghir_D08G011000.1	0.998211	2.41089
Ghir_A06G002250.1	Ghir_D06G002090.1	98.498			Ghir_A05G027830.1	0.738918	Ghir_D05G023090.1	0.315514	2.34195
Ghir_A06G007750.1	Ghir_D06G007990.1	98.174			Ghir_A09G022500.1	0.016731	Ghir_D09G024100.1	0.00747	2.23976
Ghir_A06G013710.1	Ghir_D06G013880.1	98.234			Ghir_A01G017280.3	0.403913	Ghir_D01G018800.1	0.227717	1.77375
Ghir_A06G014150.1	Ghir_D06G014920.1	98.728			Ghir_A09G011870.1	0.010344	Ghir_D09G016110.3	0.006212	1.66516
Ghir_A06G016460.2	Ghir_D06G017330.1	94.69			Ghir_A08G021530.1	0.326465	Ghir_D09G009510.2	0.232773	1.4025
Ghir_A07G001550.1	Ghir_D07G001570.1	98.301			Ghir_A06G002250.1	0.05625	Ghir_D06G013880.1	0.043113	1.30471
Ghir_A07G008220.1	Ghir_D07G008330.1	97.826			Ghir_A10G002990.1	0.245467	Ghir_D10G006370.1	0.205509	1.19443
Ghir_A07G009070.1	Ghir_D07G009170.1	79.876			Ghir_A04G012800.1	0.612279	Ghir_D04G014490.1	0.51605	1.18647
Ghir_A07G011590.1	Ghir_D07G011600.1	98.164			Ghir_A05G039070.1	5.37667	Ghir_D05G036700.1	4.69348	1.14556
Ghir_A07G016870.1	Ghir_D07G017220.1	97.05			Ghir_A03G007440.1	7.20324	Ghir_D03G001130.1	6.90732	1.04284
Ghir_A07G019150.1	Ghir_D07G019510.2	99.048
Ghir_A07G020370.1	Ghir_D07G020490.1	96.753			Ghir_A12G017450.2	0.463016	Ghir_D12G023200.1	0.469199	0.986822
Ghir_A07G024040.1	Ghir_D07G024110.1	97.257			Ghir_A12G015720.1	0.01943	Ghir_D12G017660.1	0.020265	0.958796
Ghir_A08G004240.1	Ghir_D11G017960.2	89.655			Ghir_A09G022640.1	0.935741	Ghir_D10G003790.1	1.02176	0.915813
Ghir_A08G008150.1	Ghir_D08G008180.1	93.07			Ghir_A07G001550.1	4.27045	Ghir_D07G009170.1	4.88714	0.873813
Ghir_A08G009510.1	Ghir_D08G009910.1	98.294			Ghir_A05G025550.1	0.170448	Ghir_D05G022400.1	0.212229	0.803132
Ghir_A08G011050.1	Ghir_D08G011000.1	98.718			Ghir_A05G007750.1	2.53431	Ghir_D05G005220.8	3.27738	0.773275
Ghir_A08G012650.1	Ghir_D08G013320.1	97.2			Ghir_A07G011590.1	3.20295	Ghir_D07G017220.1	4.41333	0.725744
Ghir_A08G018900.1	Ghir_D08G019800.1	98.954			Ghir_A04G002960.1	2.79801	Ghir_D04G000900.1	3.8767	0.72175
Ghir_A08G021530.1	Ghir_D08G022300.1	98.465			Ghir_A10G015240.1	0.02712	Ghir_D10G015750.1	0.040008	0.677864
Ghir_A09G005100.1	Ghir_D09G004750.1	98.674			Ghir_A04G011650.1	10.565	Ghir_D04G011110.1	16.39	0.644602
Ghir_A09G009800.1	Ghir_D09G009510.2	99.314			Ghir_A11G019710.1	0.605543	Ghir_D11G029890.1	0.940415	0.64391
Ghir_A09G010570.1	Ghir_D09G010330.1	97.953			Ghir_A05G006360.1	0.924668	Ghir_D05G002040.1	1.55025	0.596463
Ghir_A09G011470.1	Ghir_D09G011010.1	98.634			Ghir_A06G016460.2	0.017811	Ghir_D07G008330.1	0.031758	0.560835
Ghir_A09G011870.1	Ghir_D09G011410.1	95.278			Ghir_A04G006730.1	1.59389	Ghir_D04G004030.2	3.01695	0.528311
Ghir_A09G014740.1	Ghir_D09G014380.1	98.051			Ghir_A12G021160.1	0.573176	Ghir_D12G026350.2	1.1447	0.50072
Ghir_A09G017520.1	Ghir_D09G016990.2	97.855			Ghir_A12G004120.1	0.109348	Ghir_D12G015320.1	0.219347	0.498516
Ghir_A09G022500.1	Ghir_D09G021750.2	97.93			Ghir_A02G017970.1	0.03228	Ghir_D02G019290.1	0.070753	0.456235
Ghir_A09G022640.1	Ghir_D09G021890.1	95.161			Ghir_A08G018900.1	0.422415	Ghir_D09G004750.1	0.932356	0.453062
Ghir_A09G024910.1	Ghir_D09G024100.1	98.958			Ghir_A11G010730.1	4.23125	Ghir_D11G017960.2	9.96823	0.424473
Ghir_A10G002990.1	Ghir_D10G003790.1	98.619			Ghir_A10G015270.1	2.41403	Ghir_D10G020280.1	5.76229	0.418935
Ghir_A10G003000.1	Ghir_D10G003800.1	98.92			Ghir_A05G005120.1	0.348772	Ghir_D04G020140.1	0.832791	0.418799
Ghir_A10G009880.1	Ghir_D10G009340.1	98.121			Ghir_A05G021970.2	0.120725	Ghir_D05G016260.1	0.3174	0.380356
Ghir_A10G011980.1	Ghir_D10G015750.1	97.421			Ghir_A09G009800.1	0.377423	Ghir_D09G011010.1	0	0.377423
Ghir_A10G015270.1	Ghir_D10G012310.1	96.045			Ghir_A03G014430.1	3.54352	Ghir_D03G002530.1	10.4813	0.338079
Ghir_A10G015530.1	Ghir_D10G012020.1	98.039			Ghir_A12G005200.1	2.7309	Ghir_D12G015970.1	8.11688	0.336446
Ghir_A10G021680.1	Ghir_D10G023580.1	97.224			Ghir_A02G008880.1	1.02089	Ghir_D02G009070.1	3.23754	0.315328
Ghir_A11G000300.1	Ghir_D11G000390.1	98.374			Ghir_A13G012570.1	0.236057	Ghir_D13G019690.1	0.925148	0.255156
Ghir_A11G001130.1	Ghir_D11G001150.1	98.474			Ghir_A11G001130.1	0.001544	Ghir_D11G009800.1	0.006262	0.246567
Ghir_A11G009840.1	Ghir_D11G009800.1	98.896			Ghir_A01G021600.1	0.614864	Ghir_D02G001640.1	2.50828	0.245133
Ghir_A11G010730.1	Ghir_D11G010660.1	98.449			Ghir_A13G019030.1	0.826071	Ghir_D11G036580.1	3.37377	0.244851
Ghir_A11G012530.1	Ghir_D02G005090.1	70.732			Ghir_A05G022490.1	0.048845	Ghir_D05G016850.2	0.201304	0.242643
Ghir_A11G013410.1	Ghir_D11G013420.1	98.356			Ghir_A02G001550.1	0.236771	Ghir_D02G001650.1	1.00201	0.236297
Ghir_A11G019710.1	Ghir_D11G019790.1	98.915			Ghir_A05G017040.1	3.07898	Ghir_D05G013730.1	15.3399	0.200717
Ghir_A11G019710.2	Ghir_D11G019790.2	97.638			Ghir_A10G015530.1	1.27795	Ghir_D10G023580.1	6.73482	0.189753
Ghir_A11G021050.1	Ghir_D11G036580.1	98.734			Ghir_A07G009070.1	0.644918	Ghir_D07G016780.1	3.47134	0.185784
Ghir_A11G029710.1	Ghir_D11G029890.1	96.889			Ghir_A08G012650.1	0.218188	Ghir_D08G022300.1	1.19347	0.182818
Ghir_A11G031890.1	Ghir_D11G032280.1	93.26			Ghir_A04G012950.1	0.117336	Ghir_D04G015080.1	0.674661	0.173918
Ghir_A12G004120.1	Ghir_D12G003160.1	97.737			Ghir_A05G036070.1	0.287647	Ghir_D05G025430.2	1.67881	0.171339
Ghir_A12G005200.1	Ghir_D12G005150.3	98.405			Ghir_A06G013710.1	0.192542	Ghir_D06G017330.1	1.23037	0.156491
Ghir_A12G015100.1	Ghir_D12G015320.1	98.776			Ghir_A05G037860.1	0.056717	Ghir_D05G027870.4	0.402528	0.140902
Ghir_A12G017450.1	Ghir_D12G017660.1	98.551			Ghir_A13G004310.1	0.656811	Ghir_D13G011190.2	4.80932	0.13657
Ghir_A12G017450.2	Ghir_D12G017660.2	98.695			Ghir_A07G024040.1	2.10959	Ghir_D08G008180.1	15.8061	0.133467
Ghir_A12G021160.1	Ghir_D12G021160.1	98.091			Ghir_A02G006960.1	2.29515	Ghir_D02G007380.1	18.0626	0.127066
Ghir_A12G023250.1	Ghir_D12G023200.1	93.897			Ghir_A02G017110.1	1.81592	Ghir_D02G015800.1	16.0606	0.113067
Ghir_A12G026330.1	Ghir_D12G026350.2	98.058			Ghir_A02G017710.1	0.006499	Ghir_D02G016050.1	0.058202	0.111663
Ghir_A12G026330.2	Ghir_D12G026350.3	98.345			Ghir_A05G016440.1	1.17784	Ghir_D05G010640.1	11.0247	0.106837
Ghir_A12G027780.1	Ghir_D12G027850.1	98.039			Ghir_A04G010250.1	0.067426	Ghir_D04G005190.1	0.673071	0.100177
Ghir_A13G001230.1	Ghir_D13G001540.1	96.97			Ghir_A02G013970.1	0.250061	Ghir_D02G015290.1	2.58321	0.0968024
Ghir_A13G004310.1	Ghir_D13G004490.1	92.722			Ghir_A08G004240.1	0.387204	Ghir_D08G009910.1	4.0092	0.0965789
Ghir_A13G010600.1	Ghir_D13G011190.2	99.51			Ghir_A07G020370.1	0.79231	Ghir_D07G024110.1	8.27677	0.095727
Ghir_A13G011760.1	Ghir_D13G012330.1	95.581			Ghir_A12G026330.2	0.038172	Ghir_D12G027850.1	0.516628	0.0738868
Ghir_A13G012570.1	Ghir_D13G013140.1	98.105			Ghir_A03G020030.1	0.176953	Ghir_D03G011310.1	2.68683	0.0658593
Ghir_A13G018980.1	Ghir_D13G019690.1	98.925			Ghir_A03G017960.1	0.488908	Ghir_D03G008620.1	7.59979	0.0643318
Ghir_A13G019030.1	Ghir_D13G019740.1	98.837			Ghir_A10G011980.1	0.011024	Ghir_D10G012330.1	0.171803	0.0641665
Ghir_A01G017280.1	Ghir_D01G018800.1	95.349			Ghir_A13G010600.1	0.7912	Ghir_D13G013140.1	18.1321	0.0436354
Ghir_A01G017280.3	Ghir_D01G018800.3	98.74			Ghir_A03G020240.1	0.003891	Ghir_D03G011320.1	0.091103	0.0427099
Ghir_A01G021600.1	Ghir_D01G023140.1	98.413			Ghir_A03G014630.1	0.250229	Ghir_D03G006420.1	6.24652	0.0400589
Ghir_A02G007720.1	Ghir_D02G008180.1	98.453			Ghir_A08G009510.1	0.017197	Ghir_D08G011800.4	0.465989	0.0369043
Ghir_A04G010830.1	Ghir_D04G015080.1	98.736			Ghir_A11G029710.1	0.032466	Ghir_D12G003160.1	0.890244	0.0364687
Ghir_A04G012800.1	Ghir_D04G017160.1	98.817			Ghir_A09G011470.1	0.391081	Ghir_D09G014380.1	12.6496	0.0309166
Ghir_A04G015290.1	Ghir_D04G020140.1	98.246			Ghir_A13G011760.1	0.003353	Ghir_D13G016070.2	0.118198	0.0283677
Ghir_A05G005120.1	Ghir_D05G005220.10	98.49			Ghir_A05G042030.1	0.463366	Ghir_D06G007990.1	23.2043	0.019969
Ghir_A05G005120.3	Ghir_D05G005220.8	98.56			Ghir_A08G011550.1	0.372585	Ghir_D08G019800.1	19.3056	0.0192994
Ghir_A05G010900.1	Ghir_D05G010640.1	96.725			Ghir_A05G016240.1	0.050357	Ghir_D05G009780.1	2.89514	0.0173936
Ghir_A05G025550.1	Ghir_D05G025430.2	99.256			Ghir_A10G005540.1	0.001155	Ghir_D10G012020.1	0.074232	0.0155593
Ghir_A05G027830.1	Ghir_D05G027870.4	98.815			Ghir_A10G003000.1	0.000804	Ghir_D10G009340.1	0.060271	0.0133397
Ghir_A01G011040.1	Ghir_D07G016780.1	100			Ghir_A05G039020.1	0.001308	Ghir_D05G033740.1	0.107871	0.0121256
Ghir_A08G011550.1	Ghir_D08G011800.4	98.415			Ghir_A05G040940.1	0.004587	Ghir_D06G002090.1	0.438805	0.0104534
Ghir_A08G011400.1	Ghir_D08G012140.1	98.623			Ghir_A09G016630.1	0.000899	Ghir_D09G021750.2	0.086433	0.0104011
Ghir_A09G016630.1	Ghir_D09G016110.3	96.875			Ghir_A11G009840.1	0.016057	Ghir_D11G013420.1	2.09544	0.00766284
Ghir_A10G005540.1	Ghir_D10G006370.1	98.707			Ghir_A02G008100.1	0.007137	Ghir_D02G008480.1	0	0.007137
Ghir_A10G015240.1	Ghir_D10G012330.1	98.069			Ghir_A05G003660.1	0.006373	Ghir_D04G017310.1	1.20739	0.00527832
Ghir_A10G018790.1	Ghir_D10G020280.1	82.154			Ghir_A12G026330.1	0.195375	Ghir_D12G026350.4	39.4085	0.00495769
Ghir_A11G002570.1	Ghir_D11G002520.2	98.896			Ghir_A11G002570.1	0.007693	Ghir_D11G010660.1	2.33715	0.00329161
Ghir_A12G015720.1	Ghir_D12G015970.1	98.191			Ghir_A12G026330.3	0.040739	Ghir_D13G001540.1	18.5725	0.00219351
Ghir_A12G026330.3	Ghir_D12G026350.4	97.508			Ghir_A09G017520.1	0.003459	Ghir_D09G021890.1	4.42138	0.000782334
Ghir_A13G010390.1	Ghir_D13G010980.1	91.499			Ghir_A11G031890.1	0.005235	Ghir_D12G005150.3	7.85375	0.000666561
					Ghir_A02G011260.1	0.000967	Ghir_D02G012090.1	31.8171	3.03925e-05

## Sheet: Supplementary File 9
Supplementay File 9 : The homeolog of the Dt subgenome DEGs with their expression value
158_Dt	At_Homologue			Dt Subgenome	Dt FPKM	At Subgenome	At FPKM	Ratio (Dt/At)
Ghir_D01G000100.1	Ghir_A01G000080.1	98.214		Ghir_D12G021740.1	14.0933	Ghir_A12G021730.1	0.000897	15711.6
Ghir_D01G001220.1	Ghir_A01G001290.2	96.83		Ghir_D10G003800.1	3.55221	Ghir_A10G003000.1	0.000804	4418.17
Ghir_D01G006580.1	Ghir_A01G006310.1	95.317		Ghir_D11G023110.2	2.22655	Ghir_A11G021450.3	0.002588	860.338
Ghir_D01G009870.1	Ghir_A04G004770.1	75.862		Ghir_D11G029160.1	4.96035	Ghir_A11G028980.1	0.024157	205.338
Ghir_D01G011190.1	Ghir_A01G010210.1	99.151		Ghir_D10G006370.1	0.205509	Ghir_A10G005540.1	0.001155	177.93
Ghir_D01G018800.2	Ghir_A01G017280.2	98.368		Ghir_D05G021340.1	9.70297	Ghir_A05G021390.1	0.062452	155.367
Ghir_D01G018800.3	Ghir_A01G017280.4	98.769		Ghir_D05G014820.1	0.135248	Ghir_A05G014990.1	0.001003	134.843
Ghir_D01G019800.1	Ghir_A01G018310.1	98.782		Ghir_D09G014380.1	12.6496	Ghir_A09G014740.1	0.116366	108.705
Ghir_D01G021670.1	Ghir_A01G020140.1	98.514		Ghir_D07G002080.1	48.9694	Ghir_A07G002050.1	0.473982	103.315
Ghir_D01G023140.1	Ghir_A01G021600.2	98.413		Ghir_D02G021670.1	0.336615	Ghir_A03G020240.1	0.003891	86.5112
Ghir_D02G001640.1	Ghir_A02G001550.1	96.319		Ghir_D06G017330.1	1.23037	Ghir_A06G016460.2	0.017811	69.0795
Ghir_D02G002030.1	Ghir_A02G001900.1	90.741		Ghir_D13G012330.1	0.220158	Ghir_A13G011760.1	0.003353	65.66
Ghir_D02G004510.1	Ghir_A09G024290.2	65.802		Ghir_D02G002030.1	1.09489	Ghir_A02G001900.1	0.022694	48.2458
Ghir_D02G007380.1	Ghir_A02G006960.1	99.211		Ghir_D08G019800.1	19.3056	Ghir_A08G018900.1	0.422415	45.7028
Ghir_D02G009070.1	Ghir_A02G008880.1	94.698		Ghir_D11G002520.1	0.350735	Ghir_A11G002570.1	0.007693	45.5914
Ghir_D02G009180.1	Ghir_A05G021160.1	87.258		Ghir_D09G011410.1	0.462723	Ghir_A09G011870.1	0.010344	44.7335
Ghir_D02G015800.1	Ghir_A03G014430.1	98.999		Ghir_D04G004910.1	148.058	Ghir_A05G038140.4	4.05819	36.4839
Ghir_D02G020890.1	Ghir_A10G024310.3	89.655		Ghir_D05G037800.2	0.84822	Ghir_A04G001670.3	0.025343	33.4696
Ghir_D02G021670.1	Ghir_A03G020240.1	95.092		Ghir_D05G003780.1	0.186204	Ghir_A05G003660.1	0.006373	29.2176
Ghir_D02G022750.1	Ghir_A03G021270.1	98.887		Ghir_D07G013130.1	0.122717	Ghir_A07G012950.1	0.005094	24.0905
Ghir_D03G000960.1	Ghir_A10G009690.1	85.606		Ghir_D04G002030.1	4.48026	Ghir_A05G040960.1	0.2232	20.0729
Ghir_D03G001840.1	Ghir_A02G017710.1	93.75		Ghir_D07G012790.1	1.78316	Ghir_A07G012630.1	0.099293	17.9586
Ghir_D03G008620.1	Ghir_A02G011250.1	86.604		Ghir_D09G012820.1	0.233896	Ghir_A09G013310.1	0.013768	16.9884
Ghir_D03G010450.1	Ghir_A03G007980.1	93.777		Ghir_D11G000230.1	1.87105	Ghir_A06G020940.1	0.11516	16.2474
Ghir_D03G011310.1	Ghir_A03G007440.1	98.619		Ghir_D05G013730.1	15.3399	Ghir_A05G013980.1	1.19996	12.7837
Ghir_D03G011320.1	Ghir_A03G007430.1	98.296		Ghir_D04G005190.1	0.673071	Ghir_A05G037860.1	0.056717	11.8672
Ghir_D03G013160.1	Ghir_A01G004910.1	78.221		Ghir_D10G004400.1	4.20677	Ghir_A10G003610.1	0.389651	10.7963
Ghir_D03G018170.1	Ghir_A03G001030.1	97.831		Ghir_D02G001640.1	2.50828	Ghir_A02G001550.1	0.236771	10.5937
Ghir_D04G000860.1	Ghir_A05G042070.1	96.613		Ghir_D13G009970.1	10.014	Ghir_A13G009030.1	0.951966	10.5193
Ghir_D04G002030.1	Ghir_A05G040960.1	97.111		Ghir_D04G017310.1	1.20739	Ghir_A04G012950.1	0.117336	10.29
Ghir_D04G004030.1	Ghir_A05G039070.1	91.398		Ghir_D11G007580.1	1.20103	Ghir_A11G007660.1	0.118713	10.1171
Ghir_D04G004910.1	Ghir_A05G038140.4	95.543		Ghir_D03G001840.1	0.061812	Ghir_A02G017710.1	0.006499	9.511
Ghir_D04G005170.1	Ghir_A05G037880.1	98.611		Ghir_D09G017670.1	2.1946	Ghir_A09G018210.1	0.25876	8.48123
Ghir_D04G005190.1	Ghir_A05G037860.1	97.814		Ghir_D09G001570.1	2.65268	Ghir_A09G001690.1	0.314183	8.44311
Ghir_D04G010730.1	Ghir_A04G007130.1	98.338		Ghir_D12G003160.1	0.890244	Ghir_A12G004120.1	0.109348	8.14138
Ghir_D04G014490.1	Ghir_A04G010250.1	94.595		Ghir_D02G007380.1	18.0626	Ghir_A02G006960.1	2.29515	7.86993
Ghir_D04G015080.1	Ghir_A04G010830.1	98.736		Ghir_D04G005170.1	1.0704	Ghir_A05G037880.1	0.139207	7.68928
Ghir_D04G015610.1	Ghir_A04G011240.1	97.82		Ghir_D04G014490.1	0.51605	Ghir_A04G010250.1	0.067426	7.65358
Ghir_D04G016470.1	Ghir_A04G012080.1	96.866		Ghir_D07G009170.1	4.88714	Ghir_A07G009070.1	0.644918	7.57793
Ghir_D04G017160.1	Ghir_A04G012800.1	98.817		Ghir_D06G010220.1	2.2597	Ghir_A13G019880.1	0.322017	7.01733
Ghir_D04G017310.1	Ghir_A04G012950.1	96.703		Ghir_D12G024560.1	9.12636	Ghir_A12G024580.1	1.37872	6.61942
Ghir_D04G020140.1	Ghir_A04G015290.1	98.246		Ghir_D08G008180.1	15.8061	Ghir_A08G008150.1	2.40657	6.56788
Ghir_D04G020730.1	Ghir_A13G007780.1	80.628		Ghir_D10G012330.1	0.171803	Ghir_A10G015240.1	0.02712	6.33492
Ghir_D05G003610.1	Ghir_A05G003480.1	92.381		Ghir_D05G024710.2	6.23477	Ghir_A05G024890.4	0.999446	6.23822
Ghir_D05G003780.1	Ghir_A05G003660.1	98.596		Ghir_D06G004800.1	0.532526	Ghir_A06G004750.1	0.095519	5.57508
Ghir_D05G003850.1	Ghir_A05G003740.7	98.147		Ghir_D05G005220.8	3.27738	Ghir_A05G005120.4	0.647942	5.05813
Ghir_D05G004290.1	Ghir_A05G004170.1	98.301		Ghir_D03G010450.1	0.013429	Ghir_A03G007980.1	0.002705	4.96451
Ghir_D05G004530.1	Ghir_A05G004420.1	95.93		Ghir_D13G001540.1	18.5725	Ghir_A13G001230.1	3.82555	4.85486
Ghir_D05G005220.1	Ghir_A05G005120.2	91.182		Ghir_D02G015800.1	16.0606	Ghir_A03G014430.1	3.54352	4.53238
Ghir_D05G005220.2	Ghir_A05G005110.1	89.646		Ghir_D09G012470.1	0.032107	Ghir_A09G012990.4	0.007169	4.47859
Ghir_D05G005220.6	Ghir_A05G005120.6	98.49		Ghir_D03G008620.1	7.59979	Ghir_A02G011250.1	1.7819	4.26498
Ghir_D05G005220.7	Ghir_A05G005110.3	97.722		Ghir_D10G003790.1	1.02176	Ghir_A10G002990.1	0.245467	4.16251
Ghir_D05G005220.8	Ghir_A05G005120.4	98.56		Ghir_D05G005220.2	24.3406	Ghir_A05G005110.1	5.96467	4.0808
Ghir_D05G006440.1	Ghir_A05G006360.1	98.498		Ghir_D06G012110.1	0.014512	Ghir_A06G011010.1	0.00396	3.66465
Ghir_D05G007120.1	Ghir_A05G007030.1	98.548		Ghir_D08G022300.1	1.19347	Ghir_A08G021530.1	0.326465	3.65574
Ghir_D05G010640.1	Ghir_A05G010900.1	96.725		Ghir_D10G015750.1	0.040008	Ghir_A10G011980.1	0.011024	3.62917
Ghir_D05G013730.1	Ghir_A05G013980.1	96.937		Ghir_D10G020540.1	0.470462	Ghir_A10G018990.3	0.13742	3.42353
Ghir_D05G013750.1	Ghir_A05G014000.1	98.485		Ghir_D12G006880.1	8.17296	Ghir_A12G006870.1	2.40488	3.39849
Ghir_D05G014820.1	Ghir_A05G014990.1	98.899		Ghir_D11G036580.1	3.37377	Ghir_A11G021050.1	1.01897	3.31094
Ghir_D05G016260.1	Ghir_A05G016440.1	96.286		Ghir_D02G009070.1	3.23754	Ghir_A02G008880.1	1.02089	3.1713
Ghir_D05G021340.1	Ghir_A05G021390.1	97.619		Ghir_D04G020730.1	8.84331	Ghir_A13G007780.1	2.88781	3.06229
Ghir_D05G021900.1	Ghir_A05G021970.1	95.626		Ghir_D11G019790.1	1.84781	Ghir_A11G019710.1	0.605543	3.0515
Ghir_D05G022890.1	Ghir_A05G022980.1	93.229		Ghir_D04G000860.1	0.203564	Ghir_A05G042070.1	0.078007	2.60956
Ghir_D05G023090.1	Ghir_A05G023210.1	98.212		Ghir_D08G027000.1	4.05488	Ghir_A08G026130.1	1.74683	2.32128
Ghir_D05G023530.1	Ghir_A05G023660.1	97.137		Ghir_D05G025430.2	1.67881	Ghir_A05G025550.3	0.746027	2.25034
Ghir_D05G023750.1	Ghir_A05G023900.1	97.854		Ghir_D12G023200.1	0.469199	Ghir_A11G002620.1	0.216547	2.16673
Ghir_D05G024710.1	Ghir_A05G024890.1	98.527		Ghir_D11G019790.2	1.05196	Ghir_A11G019710.2	0.509015	2.06666
Ghir_D05G024710.2	Ghir_A05G024890.4	98.496		Ghir_D05G021900.1	0.026755	Ghir_A05G021970.1	0.013317	2.00909
Ghir_D05G025430.2	Ghir_A05G025550.3	99.256		Ghir_D05G005220.6	4.90671	Ghir_A05G005120.6	2.87972	1.70388
Ghir_D05G027870.2	Ghir_A05G027830.6	98.815		Ghir_D05G036700.1	4.69348	Ghir_A04G002960.1	2.79801	1.67743
Ghir_D05G036700.1	Ghir_A04G002960.1	98.611		Ghir_D06G001600.1	6.92837	Ghir_A06G001730.1	4.3704	1.58529
Ghir_D05G037800.2	Ghir_A04G001670.3	95.826		Ghir_D01G011190.1	1.00603	Ghir_A01G010210.1	0.721649	1.39407
Ghir_D06G001600.1	Ghir_A06G001730.1	87.676		Ghir_D11G027290.1	0.189649	Ghir_A13G018010.1	0.145273	1.30547
Ghir_D06G002280.1	Ghir_A06G002420.1	96.919		Ghir_D09G004750.1	0.932356	Ghir_A09G005100.1	0.767561	1.2147
Ghir_D06G004800.1	Ghir_A06G004750.1	97.778		Ghir_D01G021670.1	0.612207	Ghir_A01G020140.1	0.543032	1.12739
Ghir_D06G005570.1	Ghir_A06G005550.1	98.281		Ghir_D04G016470.1	0.577695	Ghir_A04G012080.1	0.5349	1.08001
Ghir_D06G010220.1	Ghir_A13G019880.1	78.473
Ghir_D06G012110.1	Ghir_A06G011010.1	97.424		Ghir_D05G027870.2	0.581655	Ghir_A05G027830.6	0.656079	0.886562
Ghir_D06G013880.1	Ghir_A06G013710.1	98.234		Ghir_D03G018170.1	0.021019	Ghir_A03G001030.1	0.023717	0.886242
Ghir_D06G017330.1	Ghir_A06G016460.2	94.69		Ghir_D04G004030.1	4.34268	Ghir_A05G039070.1	5.37667	0.807689
Ghir_D06G018840.1	Ghir_A06G017910.1	94.904		Ghir_D05G004530.1	4.56711	Ghir_A05G004420.1	6.49837	0.702808
Ghir_D07G002080.1	Ghir_A07G002050.1	96.708		Ghir_D11G000390.1	0.972597	Ghir_A11G000300.1	1.69332	0.574371
Ghir_D07G004980.1	Ghir_A07G004940.1	95.324		Ghir_D07G016680.1	0.361929	Ghir_A07G016400.1	0.637117	0.568073
Ghir_D07G008330.1	Ghir_A07G008220.1	97.826		Ghir_D02G009180.1	0.268688	Ghir_A05G021160.1	0.507196	0.529752
Ghir_D07G009170.1	Ghir_A07G009070.1	79.876		Ghir_D05G010640.1	11.0247	Ghir_A05G010900.1	20.8513	0.528729
Ghir_D07G012790.1	Ghir_A07G012630.1	98.327		Ghir_D04G015080.1	0.674661	Ghir_A04G010830.1	1.34282	0.502421
Ghir_D07G013130.1	Ghir_A07G012950.1	98.299		Ghir_D12G021160.1	0.286454	Ghir_A12G021160.1	0.573176	0.499766
Ghir_D07G016680.1	Ghir_A07G016400.1	97.222		Ghir_D08G013210.1	0.445984	Ghir_A08G012550.1	0.925999	0.481625
Ghir_D07G020490.1	Ghir_A07G020370.1	96.753		Ghir_D01G018800.2	0.568891	Ghir_A01G017280.2	1.20612	0.471671
Ghir_D07G023700.1	Ghir_A07G023600.1	97.823		Ghir_D01G000100.1	1.4668	Ghir_A01G000080.1	3.25713	0.450336
Ghir_D08G001670.1	Ghir_A08G026800.1	74.286		Ghir_D11G027290.3	0.121328	Ghir_A13G018010.2	0.271366	0.447101
Ghir_D08G008180.1	Ghir_A08G008150.1	93.07		Ghir_D08G022170.1	0.01067	Ghir_A08G021400.1	0.024116	0.442445
Ghir_D08G011000.1	Ghir_A08G011050.1	98.718		Ghir_D11G015790.1	0.294328	Ghir_A11G015780.1	0.666388	0.441677
Ghir_D08G011800.1	Ghir_A08G011550.1	98.432		Ghir_D10G020290.1	1.20891	Ghir_A10G018790.1	2.79973	0.431794
Ghir_D08G012140.1	Ghir_A08G011400.2	98.623		Ghir_D05G013750.1	0.802394	Ghir_A05G014000.1	2.02019	0.397187
Ghir_D08G013210.1	Ghir_A08G012550.1	97.809		Ghir_D09G004420.1	3.65054	Ghir_A09G004550.1	9.21112	0.396319
Ghir_D08G013970.1	Ghir_A11G010730.1	84.501		Ghir_D08G018610.1	9.40455	Ghir_A08G017750.2	24.183	0.388891
Ghir_D08G018610.1	Ghir_A08G017750.2	98.485		Ghir_D05G003610.1	0.113134	Ghir_A05G003480.1	0.299013	0.378358
Ghir_D08G019800.1	Ghir_A08G018900.1	98.954		Ghir_D03G011310.1	2.68683	Ghir_A03G007440.1	7.20324	0.373003
Ghir_D08G022170.1	Ghir_A08G021400.1	98.742		Ghir_D07G023700.1	0.168036	Ghir_A07G023600.1	0.487723	0.344532
Ghir_D08G022300.1	Ghir_A08G021530.1	98.465		Ghir_D11G023110.1	0.284519	Ghir_A11G021450.1	0.852389	0.33379
Ghir_D08G027000.1	Ghir_A08G026130.1	97.595		Ghir_D08G012140.1	0.009005	Ghir_A08G011400.2	0.027032	0.333124
Ghir_D09G001570.1	Ghir_A09G001690.1	96.226		Ghir_D05G024710.1	0.59687	Ghir_A05G024890.1	1.81908	0.328116
Ghir_D09G001980.1	Ghir_A09G002030.1	97.707		Ghir_D04G020140.1	0.832791	Ghir_A04G015290.1	2.82274	0.29503
Ghir_D09G004420.1	Ghir_A09G004550.1	94.054		Ghir_D01G001220.1	1.41813	Ghir_A01G001290.2	4.91322	0.288636
Ghir_D09G004750.1	Ghir_A09G005100.1	98.674		Ghir_D03G000960.1	0.696205	Ghir_A10G009690.1	2.43698	0.285683
Ghir_D09G006080.2	Ghir_A09G006690.1	95.732		Ghir_D05G005220.1	0.282723	Ghir_A05G005120.2	0	0.282723
Ghir_D09G010330.1	Ghir_A09G010570.1	97.953		Ghir_D05G016260.1	0.3174	Ghir_A05G016440.1	1.17784	0.269476
Ghir_D09G011410.1	Ghir_A09G011870.1	95.278		Ghir_D08G013970.1	1.06191	Ghir_A11G010730.1	4.23125	0.250969
Ghir_D09G012470.1	Ghir_A09G012990.4	98.425		Ghir_D05G005220.7	0.317664	Ghir_A05G005110.3	1.39034	0.228479
Ghir_D09G012820.1	Ghir_A09G013310.1	100		Ghir_D01G023140.1	0.271142	Ghir_A01G021600.2	1.19627	0.226656
Ghir_D09G013920.1	Ghir_A09G014480.2	98.561		Ghir_D06G013880.1	0.043113	Ghir_A06G013710.1	0.192542	0.223915
Ghir_D09G014380.1	Ghir_A09G014740.1	98.051		Ghir_D05G003850.1	0.595196	Ghir_A05G003740.7	2.803	0.212343
Ghir_D09G017670.1	Ghir_A09G018210.1	98.843		Ghir_D05G023530.1	0.99455	Ghir_A05G023660.1	4.72451	0.210509
Ghir_D09G024990.1	Ghir_A09G025850.1	98.231		Ghir_D11G013420.1	2.09544	Ghir_A11G013410.1	12.0491	0.173908
Ghir_D10G003790.1	Ghir_A10G002990.1	98.619		Ghir_D05G004290.1	0.311363	Ghir_A05G004170.1	1.82295	0.170802
Ghir_D10G003800.1	Ghir_A10G003000.1	98.92		Ghir_D11G013390.1	2.0351	Ghir_A11G013390.2	12.5177	0.162578
Ghir_D10G004400.1	Ghir_A10G003610.1	98.925		Ghir_D05G023750.1	0.597313	Ghir_A05G023900.1	3.68973	0.161885
Ghir_D10G006370.1	Ghir_A10G005540.1	98.707		Ghir_D07G004980.1	1.90387	Ghir_A07G004940.1	13.0786	0.145571
Ghir_D10G012300.1	Ghir_A10G015270.1	95.184		Ghir_D08G011800.1	0.051405	Ghir_A08G011550.1	0.372585	0.137969
Ghir_D10G012330.1	Ghir_A10G015240.1	98.069		Ghir_D06G005570.1	0.009683	Ghir_A06G005550.1	0.073831	0.131151
Ghir_D10G015750.1	Ghir_A10G011980.1	97.421		Ghir_D13G014870.1	0.126385	Ghir_A13G014170.1	0	0.126385
Ghir_D10G020290.1	Ghir_A10G018790.1	97.446		Ghir_D01G006580.1	1.47133	Ghir_A01G006310.1	12.4165	0.118498
Ghir_D10G020540.1	Ghir_A10G018990.3	97.487		Ghir_D05G007120.1	0.222138	Ghir_A05G007030.1	2.04428	0.108663
Ghir_D11G000230.1	Ghir_A06G020940.1	98.718		Ghir_D12G004920.1	0.032848	Ghir_A12G004950.1	0.331962	0.0989511
Ghir_D11G000390.1	Ghir_A11G000300.1	98.374		Ghir_D11G032280.1	0.000514	Ghir_A11G031890.1	0.005235	0.0981853
Ghir_D11G002520.1	Ghir_A11G002570.1	98.896		Ghir_D03G011320.1	0.091103	Ghir_A03G007430.1	1.05222	0.0865815
Ghir_D11G007580.1	Ghir_A11G007660.1	93.333		Ghir_D10G012300.1	0.207503	Ghir_A10G015270.1	2.41403	0.0859573
Ghir_D11G013390.1	Ghir_A11G013390.2	96.69		Ghir_D05G022890.1	0.008706	Ghir_A05G022980.1	0.103183	0.0843744
Ghir_D11G013420.1	Ghir_A11G013410.1	98.356		Ghir_D08G001670.1	0.079052	Ghir_A08G026800.1	0	0.079052
Ghir_D11G015790.1	Ghir_A11G015780.1	97.696		Ghir_D05G006440.1	0.072291	Ghir_A05G006360.1	0.924668	0.0781805
Ghir_D11G019790.1	Ghir_A11G019710.1	98.915		Ghir_D08G011000.1	0.998211	Ghir_A08G011050.1	13.4375	0.0742852
Ghir_D11G019790.2	Ghir_A11G019710.2	97.638		Ghir_D09G006080.2	0.060036	Ghir_A09G006690.1	0.813236	0.0738236
Ghir_D11G023110.1	Ghir_A11G021450.1	98.633		Ghir_D05G023090.1	0.315514	Ghir_A05G023210.1	4.56695	0.0690863
Ghir_D11G023110.2	Ghir_A11G021450.3	98.635		Ghir_D12G014120.1	0.153318	Ghir_A12G014010.1	2.3809	0.0643951
Ghir_D11G027290.1	Ghir_A13G018010.1	79.671		Ghir_D06G018840.1	0.006771	Ghir_A06G017910.1	0.164123	0.0412556
Ghir_D11G027290.3	Ghir_A13G018010.2	75.155		Ghir_D09G024990.1	0.040141	Ghir_A09G025850.1	0	0.040141
Ghir_D11G029160.1	Ghir_A11G028980.1	98.026		Ghir_D12G027850.1	0.516628	Ghir_A12G027780.1	13.405	0.0385398
Ghir_D11G032280.1	Ghir_A11G031890.1	93.26		Ghir_D09G013920.1	0.095764	Ghir_A09G014480.2	3.34409	0.0286368
Ghir_D11G036580.1	Ghir_A11G021050.1	98.734		Ghir_D13G010980.1	0.843242	Ghir_A13G010390.3	31.5061	0.0267644
Ghir_D12G003160.1	Ghir_A12G004120.1	97.737		Ghir_D09G001980.1	0.270935	Ghir_A09G002030.1	10.9394	0.024767
Ghir_D12G004920.1	Ghir_A12G004950.1	98.249		Ghir_D04G010730.1	0.154028	Ghir_A04G007130.1	6.99568	0.0220176
Ghir_D12G006880.1	Ghir_A12G006870.1	96.923		Ghir_D07G008330.1	0.031758	Ghir_A07G008220.1	1.51896	0.0209078
Ghir_D12G014120.1	Ghir_A12G014010.1	96.216		Ghir_D12G024500.1	0.001115	Ghir_A12G024510.1	0.063299	0.0176148
Ghir_D12G021160.1	Ghir_A12G021160.1	98.091		Ghir_D03G013160.1	0.034321	Ghir_A01G004910.1	2.07023	0.0165783
Ghir_D12G021740.1	Ghir_A12G021730.1	95.442		Ghir_D12G026790.1	0.086866	Ghir_A12G026700.1	5.66342	0.0153381
Ghir_D12G023200.1	Ghir_A11G002620.1	77.887		Ghir_D02G020890.1	0.016497	Ghir_A10G024310.3	1.66485	0.00990901
Ghir_D12G024500.1	Ghir_A12G024510.1	98.771		Ghir_D04G015610.1	0.007658	Ghir_A04G011240.1	0.785882	0.00974447
Ghir_D12G024560.1	Ghir_A12G024580.1	98.534		Ghir_D04G017160.1	0.005392	Ghir_A04G012800.1	0.612279	0.00880644
Ghir_D12G026790.1	Ghir_A12G026700.1	96.948		Ghir_D02G022750.1	0.013285	Ghir_A03G021270.1	1.57321	0.00844452
Ghir_D12G027850.1	Ghir_A12G027780.1	98.039		Ghir_D02G004510.1	0.00106	Ghir_A09G024290.2	0.221165	0.0047928
Ghir_D12G029700.1	Ghir_A05G027050.1	70.501		Ghir_D01G018800.3	0.1053	Ghir_A01G017280.4	38.6683	0.00272316
Ghir_D13G001540.1	Ghir_A13G001230.1	96.97		Ghir_D07G020490.1	0.001628	Ghir_A07G020370.1	0.79231	0.00205475
Ghir_D13G009970.1	Ghir_A13G009030.1	96.92		Ghir_D09G010330.1	0.036175	Ghir_A09G010570.1	21.0376	0.00171954
Ghir_D13G010980.1	Ghir_A13G010390.3	91.499		Ghir_D12G029700.1	0.02125	Ghir_A05G027050.1	21.0632	0.00100887
Ghir_D13G012330.1	Ghir_A13G011760.1	95.581		Ghir_D01G009870.1	0.002104	Ghir_A04G004770.1	13.3163	0.000158002
Ghir_D13G014870.1	Ghir_A13G014170.1	94.19		Ghir_D06G002280.1	0.003949	Ghir_A06G002420.1	28.1395	0.000140337
				Ghir_D01G019800.1	0.001824	Ghir_A01G018310.1	87.5797	2.08268e-05

## Sheet: Supplementary File 10
Supplementay File 10 : List of 100 cotton genotypes that were grown in two different seasons and location in India
10NZ015B2T2B1	10NY028	21S2
10NZ022B2T1B1	99S155	82S1
10NZ025B2T1A1	99S216	92S2
11NY008B2T1A1	99S247	95S2
11NY037B2T1A3	10NY064	99S105
11NZ045B2T1B1	10NY105	99S243
12NY001B2T1B2	10NZ005	99S221
12NY210B2T1A2	10S15	99S84
EGC105B2T1A2	10S18	EGC1111
EGC1272B2T1A2	11NY034	EGC1442
EGC1471G5V2B2T1A1	11NY035	EGC1465
EGC1497G5V2B2PIT1A2	11NZ005	EGC1567
EGC1497G5V4B2T1A1	11NZ007	EGC1618
EGC1498B2T1A2	11NZ032	EGC1648
EGC1565G5V1B2T1A1	12NY150	EGC1944
EGC1570B2T1A1	12NY185	KEKCHI
EGC1654B2	13NY3083	N03CN237
EGC1656G5V5B2T1A1	13NY3117	N87CN096
06S325	13NY3164	N87CN277
06S347	13NZ1059	N87CN300
06S423	13NZ1131	N87CN305
07CF047	13X72009	N87CN334
07CF359	14NY3362	N87CN335
07CF632	14NZ1007	N87CN338
07CF781	14NZ1036	N87CN339
08CF057	14NZ1076	N87CN382
08CF059	14NZ1196	N87CN390
08CF084	14X72170	N87CN391
104S1	16S2	N87CN393
10NY019	20S3	N96CN043
N96CN126	NC51768080	NG8581
N98CN056	NC51768769	P10S031
NC51767851	NG420
SMOOTHLEAF-TPSA-41	NG8222
